# Supplementary material for: FKBP10 promotes M2 polarization of macrophage via MEK/ERK/CXCL8 axis and facilitates tumor progression in clear cell renal cell carcinoma
Source: Int J Biol Sci. 2026 Jan 15;22(4):1807–33. doi: 10.7150/ijbs.117535 (PMC12905587; doi:10.7150/ijbs.117535)
Supplement: Supplementary file 2 — Supplementary tables. [file ijbsv22p1807s2.xlsx]

## Sheet: Table S1
Table S1 Key resources table
Reagent or Resource	Source	Identifier
Antibodies
Mouse monoclonal anti-FKBP10	Proteintech	#12172-1-AP
Mouse monoclonal anti-DNASE1L3	Proteintech	#67041-1-Ig
Mouse monoclonal anti-DPEP1	Proteintech	#68081-1-Ig
Rabbit monoclonal anti-MEK	Proteintech	#11049-1-AP
Rabbit monoclonal anti-ERK	Proteintech	#11257-1-AP
Rabbit monoclonal anti-pMEK	Cell Signaling Technology	#9121S
Rabbit monoclonal anti-pERK	Proteintech	#28733-1-AP
Rabbit monoclonal anti-ELF3	Thermo Scientific	#PA5-89261
Rabbit monoclonal anti-CXCL8	Proteintech	#27095-1-AP
Rabbit monoclonal anti-Vinculin	Proteintech	#26520-1-AP
Rabbit monoclonal anti-E-cadherin	Proteintech	#20874-1-AP
Rabbit monoclonal anti-N-cadherin	Proteintech	#22018-1-AP
Rabbit monoclonal anti-Vimentin	Proteintech	#10366-1-AP
Mouse monoclonal anti-CD86	Abcam	#ab220188
Rabbit monoclonal anti-CD206	Cell Signaling Technology	#91992
Goat Anti-Mouse IgG	Proteintech	#SA00001-1
Goat Anti-Rabbit IgG	Proteintech	#SA00001-2
Alexa Fluor 488-conjugated Goat Anti-Mouse	Abcam	#ab150113
Alexa Fluor 555-conjugated Goat Anti-Rabbit	Abcam	#ab150078
BB700 anti-mouse CD45.2	BD Pharmingen	#566497
BV650 anti-mouse F4/80	BD Pharmingen	#743282
PerCP/Fire 780 anti-mouse/human CD11b	BioLegend	#101295
APC anti-mouse CD80	BioLegend	#141703
PE anti-mouse CD86	BioLegend	#105007
FITC anti-mouse CD206 (MMR)	BioLegend	#141704
APC anti-mouse Ly-6G/Ly-6C (Gr-1)	BioLegend	#108411
IgG	R&D Systems	#1-001-A
Human IL-8/CXCL8 Antibody	R&D Systems	#MAB208-100
Biological samples
Human ccRCC samples and corresponding para-carcinoma tissues	This study
Chemicals, peptides, and recombinant proteins
DMEM	Gibco	#C11995500BT
RPMI 1640	Gibco	#C11875500BT
10% Fetal bovine serum	ExCell Bio	#FSP500
Penicillin/streptomycin	Gibco	#15140122
0.25% trypsin EDTA	NCMBiotech	#C100C1
5% skim milk	Thermo Scientific	#LP0033B
DAB	ZSBIO	#ZLI-9018
PMA	Sigma Aldrich	#P8139
Reparixin	MCE	#266359-83-5
Critical commercial assays
RNA purification kit	EZBioscience	#EZB-RN4
reverse transcription kit	EZBioscience	#A0010C
SYBR Green Master Mix	EZBioscience	#A0012-R2
BCA Protein Assay Kit	Thermo Scientific	#23227
CCK8 Kit	MedChemExpress	#HY-K0301
Proteome Profiler Human Cytokine Array Kit	R&D Systems	#ARY005B
Zombie UV Fixable Viability Kit	BioLegend	#423107
NEBNext Ultra DNA Library Prep Kit	NEB	#E7645L
Experimental models: Cell lines
769-P	ATCC
786-O	ATCC
Renca murine RCC cells	ATCC
BALB/c mice	Charles River Laboratories
BALB/c nude mice	Charles River Laboratories
siRNA-loaded VNP	Guangzhou Kelan Biotechnology Co., Ltd (Guangzhou, China)
2'-O-Methyl (2'-OMe) modified siRNA	GenePharma Co., Ltd (Shanghai, China)
Deposited data
Single-cell transcriptomic data from ccRCC patient samples	Gene Expression Omnibus	GSE131685
	Gene Expression Omnibus	GSE159115
	Gene Expression Omnibus	GSE207493
	Gene Expression Omnibus	GSE224630
	Krishna et al., 2021	SRA: PRJNA705464
	Young et al., 2018	NIHMS78997-Supplementary_data
	Braun et al., 2021	dbGaP: phs002252.v1.p1
	Bi et al., 2021	dbGaP: phs002065.v1.p1.
	European Genome-Phenome Archive	EGAD00001008030
	Obradovic et al., 2021	http://dx.doi.org/10.17632/nc9bc8dn4m.1
Spatial transcriptomic data	Meylan et al., 2022	GSE175540
Bulk transcriptomic data	The Cancer Genome Atlas Program (TCGA)	https://portal.gdc.cancer.gov/projects/TCGA-KIRC
	ArrayExpress	https://www.ebi.ac.uk/biostudies/arrayexpress/studies/E-MTAB-1980
	Braun et al., 2020	Checkmate cohorts
	Motzer et al., 2020	JAVELIN Renal 101 cohort
	Mariathasan et al., 2018	IMvigor210 cohort
	Van Allen et al., 2015	VanAllen cohort
	Gene Expression Omnibus	GSE135222
	Gene Expression Omnibus	GSE126044
	Gene Expression Omnibus	GSE78220
	Gene Expression Omnibus	GSE100797
Software and algorithms
R project for statistical computing v4.1.3	R Core Team	https://www.r-project.org/
RStudio v2022.07.2	Rstudio	https://www.rstudio.com/
R package – Seurat v4.3.0	GitHub	https://github.com/satijalab/seurat
R package – DoubletFinder v2.0.3	GitHub	https://github.com/chris-mcginnis-ucsf/DoubletFinder
R package – Harmony v0.1.1	GitHub	https://github.com/chris-mcginnis-ucsf/DoubletFinder
R package – InferCNV v1.12.0	GitHub	https://github.com/broadinstitute/inferCNV
R package – pheatmap v1.0.12	CRAN	https://cran.r-project.org/web/packages/pheatmap/index.html
R package – BisqueRNA	GitHub	https://github.com/cran/BisqueRNA
R package – GSVA v1.44.5	Bioconductor	https://www.bioconductor.org/packages/release/bioc/html/GSVA.html
R package – CytoTRACE v0.3.3	GitHub	https://github.com/digitalcytometry/cytotrace2
R package – CellphoneDB v3.0.0	GitHub	https://github.com/ventolab/CellphoneDB
R package – Epitools v0.5.10.1	CRAN	https://cran.r-project.org/web/packages/epitools/index.html
R package – NicheNet v1.1.0	GitHub	https://github.com/saeyslab/nichenetr
R package – ChIPseeker	Bioconductor	https://bioconductor.org/packages/release/bioc/html/ChIPseeker.html
Python v3.7.12	Python	https://www.python.org
cNMF v1.4.1	GitHub	https://github.com/dylkot/Cnmf
ImageJ software	ImageJ	http://rsb.info.nih.gov/ij/index.html
CIBERSORTx	CIBERSORTx	https://cibersortx.stanford.edu/
fastp v0.20.1	/	http://opengene.org/fastp/fastp
Bowtie2 v2.4.2	/	https://bowtie-bio.sourceforge.net/bowtie2
MACS2 v2.2.7.1	LiuLab	http://liulab.dfci.harvard.edu/MACS/README.html
IGV	/	https://igv.org/
FlowJo v10	FlowJo LLC	https://www.flowjo.com/
GraphPad Prism v8.4.2	GraphPad	https://www.graphpad.com
Primers
IQGAP3#1(5'-3'): GCAGCCTATGAACGCCTCA	Ruibiotech	www.ruibiotech.com
IQGAP3#1(3'-5'): GGAGGGTGCAAAACAGTGG	Ruibiotech	www.ruibiotech.com
IQGAP3#2 (5'-3'): TGACCACTACCTAACTCAGGC	Ruibiotech	www.ruibiotech.com
IQGAP3#2(3'-5'): CAGGGCAGGGTCTTGAAGG	Ruibiotech	www.ruibiotech.com
FKBP10#1 (5'-3'): TACAGTAAGGGCGGCACTTAT	Ruibiotech	www.ruibiotech.com
FKBP10#1(3'-5'): GAGGACGTGAAAGACCAGCG	Ruibiotech	www.ruibiotech.com
FKBP10#2 (5'-3'): AAGGACGCTGTCCAGCTAGA	Ruibiotech	www.ruibiotech.com
FKBP10#2(3'-5'): GTAGTGGTAGCGCATGAAGTC	Ruibiotech	www.ruibiotech.com
SCD5#1 (5'-3'): TGCGACGCCAAGGAAGAAAT	Ruibiotech	www.ruibiotech.com
SCD5#1(3'-5'): CCTCCAGACGATGTTCTGCC	Ruibiotech	www.ruibiotech.com
SCD5#2 (5'-3'): TGGCTGTTTGTTCGCAAGC	Ruibiotech	www.ruibiotech.com
SCD5#2(3'-5'): GGACCACAGGATCAGCAAGC	Ruibiotech	www.ruibiotech.com
DNASE1L3#1 (5'-3'): GATGAGTTGGTTGAGGTCTACAC	Ruibiotech	www.ruibiotech.com
DNASE1L3#1(3'-5'): CCGGCATTGAAGTCACCCAT	Ruibiotech	www.ruibiotech.com
DNASE1L3#2 (5'-3'): TGCAGCTACGTCCCCAAGA	Ruibiotech	www.ruibiotech.com
DNASE1L3#2(3'-5'): TCCCCGATCAGCCAAACAAAC	Ruibiotech	www.ruibiotech.com
SHROOM3#1 (5'-3'): CTGGAGCACGGAGAACCATTA	Ruibiotech	www.ruibiotech.com
SHROOM3#1(3'-5'): GCACCAGTATCTGCATGGC	Ruibiotech	www.ruibiotech.com
SHROOM3#2 (5'-3'): GGGGAGAAGCAACCCGATG	Ruibiotech	www.ruibiotech.com
SHROOM3#2(3'-5'): CGCCTTAGATAAGCATGGTCAT	Ruibiotech	www.ruibiotech.com
DPEP1#1 (5'-3'): CAAGTGGCCGACCATCTGG	Ruibiotech	www.ruibiotech.com
DPEP1#1(3'-5'): GGGACCCTTGGAACACCATC	Ruibiotech	www.ruibiotech.com
DPEP1#2 (5'-3'): AGGGCACTCTCAGGAAATGA	Ruibiotech	www.ruibiotech.com
DPEP1#2(3'-5'): CCCGAAAGAAGTCTGCAGTG	Ruibiotech	www.ruibiotech.com
Other
Quant-Studio 5 System	Thermo Fisher	A28574
Amersham ImageQuant 800 imaging system	Cytiva	https://www.cytivalifesciences.com.cn
Amersham Imager 600 imaging system	Cytiva	https://www.cytivalifesciences.com.cn
Microplate reader	Thermo Scientific Varioskan LUX	VL0000D0
OLYMPUS IX83 inverted imaging system	OLYMPUS
Beckman CytoFLEX flow cytometer	Beckman Coulter
Ultrafiltration device	Amicon Ultra-15, MWCO 100 K

## Sheet: Table S2
Table S2 Gene list of published immune-related signatures for the TIME classification.
MHCI	HLA-A	HLA-B	HLA-C	B2M	TAP1	TAP2	TAPBP
MHCII	HLA-DRA	HLA-DRB1	HLA-DMA	HLA-DPA1	HLA-DPB1	HLA-DMB	HLA-DQB1	HLA-DQA1	CIITA
Co-activation molecules	CD28	CD40	TNFRSF4	ICOS	TNFRSF9	CD27	CD80	CD86	CD40LG	CD83	TNFSF4	ICOSLG	TNFSF9	CD70
Checkpoint molecules	PDCD1	CD274	CTLA4	LAG3	PDCD1LG2	BTLA	HAVCR2	TIGIT	VSIR	C10orf54
T cells	TBX21	ITK	CD3D	CD3E	CD3G	TRAC	TRBC1	TRBC2	CD28	CD5	TRAT1
Antitumor cytokines	TNF	IFNB1	IFNA2	CCL3	TNFSF10	IL21
M1 signature	NOS2	TNF	IL1B	SOCS3	CMKLR1	IRF5	IL12A	IL12B	IL23A
Immune Suppression by Myeloid Cells	IDO1	ARG1	IL10	CYBB	PTGS2	IL4I1	IL6
Tumor-associated Macrophages	IL10	MRC1	MSR1	CD163	CSF1R	IL4I1	SIGLEC1	CD68
Cancer-associated fibroblasts	COL1A1	COL1A2	COL5A1	ACTA2	FGF2	FAP	LRP1	CD248	COL6A1	COL6A2	COL6A3	CXCL12	FBLN1	LUM	MFAP5	MMP3	MMP2	PDGFRB	PDGFRA
EMT signature	SNAI1	SNAI2	TWIST1	TWIST2	ZEB1	ZEB2	CDH2
Matrix	FN1	COL1A1	COL1A2	COL4A1	COL3A1	VTN	LGALS7	LGALS9	LAMA3	LAMB3	LAMC2	TNC	ELN	COL5A1	COL11A1
Angiogenesis	VEGFA	VEGFB	VEGFC	PDGFC	CXCL8	CXCR2	FLT1	PGF	CXCL5	KDR	ANGPT1	ANGPT2	TEK	VWF	CDH5
Effector cells	IFNG	GZMA	GZMB	PRF1	GZMK	ZAP70	GNLY	FASLG	TBX21	EOMES	CD8A	CD8B
Effector cell traffic	CXCL9	CXCL10	CXCL11	CX3CL1	CCL3	CCL4	CX3CR1	CCL5	CXCR3
NK cells	NKG7	CD160	CD244	NCR1	KLRC2	KLRK1	CD226	GZMH	GNLY	IFNG	KIR2DL4	EOMES	GZMB	FGFBP2	KLRF1	SH2D1B	NCR3
Th1 signature	IFNG	IL2	CD40LG	IL21	TBX21	STAT4	IL12RB2
Granulocyte traffic	CXCL8	CXCL1	CXCL2	CXCL5	CCL11	KITLG	CXCR1	CXCR2	CCR3
Myeloid cells traffic	CSF2	CSF3	CXCL12	CCL26	IL6	CXCL8	CXCL5	CSF1R	CSF2RA	CSF3R	CXCR4	IL6R	CXCR2	CCL15	CSF1
Macrophage and DC traffic	CCL2	CCL7	CCL8	XCL1	CCR2	XCR1	CSF1R	CSF1
Th2 signature	IL4	IL5	IL13	IL10	GATA3	CCR4
Protumor cytokines	IL10	TGFB1	TGFB2	TGFB3	IL22	MIF	IL6
Matrix remodeling	CA9	MMP9	MMP2	MMP1	MMP3	MMP12	MMP7	MMP11	PLOD2	ADAMTS4	ADAMTS5	LOX
Endothelium	NOS3	KDR	FLT1	VCAM1	VWF	CDH5	MMRN1	ENG	CLEC14A	MMRN2
Tumor proliferation rate	MKI67	ESCO2	CETN3	CDK2	CCND1	CCNE1	AURKA	AURKB	E2F1	MYBL2	BUB1	PLK1	CCNB1	MCM2	MCM6
TLS	IGHA1	IGHG1	IGHG2	IGHG3	IGHG4	IGHGP	IGHM	IGKC	IGLC1	IGLC2	IGLC3	JCHAIN	CD79A	FCRL5	MZB1	SSR4	XBP1	TRBC2	IL7R	CXCL12	LUM	C1QA	C7	CD52	APOE	PTLP	PTGDS	PIM2	DERL3

## Sheet: Table S3
Table S3 Gene lists of published 12 renal cell signatures for the Jaccard analysis.
Species	Gene symbol	Cell type	Product description	Gene type	Germ layer	Organ
Mm Hs	CLDN8	Distal tubule cells	claudin 8	protein-coding gene	Mesoderm	Kidney
Mm Hs	SLC12A3	Distal tubule cells	solute carrier family 12 member 3	protein-coding gene	Mesoderm	Kidney
Mm Hs	UMOD	Distal tubule cells	uromodulin	protein-coding gene	Mesoderm	Kidney
Mm Hs	JAG1	Distal tubule cells	jagged 1	protein-coding gene	Mesoderm	Kidney
Mm Hs	CALB1	Distal tubule cells	calbindin 1	protein-coding gene	Mesoderm	Kidney
Mm Hs	PVALB	Distal tubule cells	parvalbumin	protein-coding gene	Mesoderm	Kidney
Mm Hs	PGAM2	Distal tubule cells	phosphoglycerate mutase 2	protein-coding gene	Mesoderm	Kidney
Mm Hs	WNK4	Distal tubule cells	WNK lysine deficient protein kinase 4	protein-coding gene	Mesoderm	Kidney
Mm Hs	SGMS2	Distal tubule cells	sphingomyelin synthase 2	protein-coding gene	Mesoderm	Kidney
Mm Hs	SLC16A7	Distal tubule cells	solute carrier family 16 member 7	protein-coding gene	Mesoderm	Kidney
Mm Hs	LHX1	Distal tubule cells	LIM homeobox 1	protein-coding gene	Mesoderm	Kidney
Mm Hs	ABCA13	Distal tubule cells	ATP binding cassette subfamily A member 13	protein-coding gene	Mesoderm	Kidney
Mm	HOXB5OS	Distal tubule cells	homeobox B5 and homeobox B6, opposite strand	antisense lncRNA gene	Mesoderm	Kidney
Mm Hs	EMX1	Distal tubule cells	empty spiracles homeobox 1	protein-coding gene	Mesoderm	Kidney
Mm Hs	TRPM6	Distal tubule cells	transient receptor potential cation channel subfamily M member 6	protein-coding gene	Mesoderm	Kidney
Mm Hs	CWH43	Distal tubule cells	cell wall biogenesis 43 C-terminal homolog	protein-coding gene	Mesoderm	Kidney
Mm Hs	TRPM7	Distal tubule cells	transient receptor potential cation channel subfamily M member 7	protein-coding gene	Mesoderm	Kidney
Mm Hs	UROC1	Distal tubule cells	urocanate hydratase 1	protein-coding gene	Mesoderm	Kidney
Mm Hs	TFRC	Distal tubule cells	transferrin receptor	protein-coding gene	Mesoderm	Kidney
Mm	LHX1OS	Distal tubule cells	LIM homeobox 1, opposite strand	lincRNA gene	Mesoderm	Kidney
Mm Hs	TSC22D2	Distal tubule cells	TSC22 domain family member 2	protein-coding gene	Mesoderm	Kidney
Mm Hs	LARP1B	Distal tubule cells	La ribonucleoprotein domain family member 1B	protein-coding gene	Mesoderm	Kidney
Mm Hs	CLCNKB	Distal tubule cells	chloride voltage-gated channel Kb	protein-coding gene	Mesoderm	Kidney
None	GBAS	Distal tubule cells	NA	NA	Mesoderm	Kidney
Mm Hs	KLHL3	Distal tubule cells	kelch like family member 3	protein-coding gene	Mesoderm	Kidney
Mm Hs	KLK1	Distal tubule cells	kallikrein 1	protein-coding gene	Mesoderm	Kidney
Mm Hs	KCNJ1	Distal tubule cells	potassium voltage-gated channel subfamily J member 1	protein-coding gene	Mesoderm	Kidney
Mm Hs	HOXD8	Distal tubule cells	homeobox D8	protein-coding gene	Mesoderm	Kidney
Mm Hs	KL	Distal tubule cells	klotho	protein-coding gene	Mesoderm	Kidney
Mm Hs	EGF	Distal tubule cells	epidermal growth factor	protein-coding gene	Mesoderm	Kidney
Mm Hs	TMEM213	Distal tubule cells	transmembrane protein 213	protein-coding gene	Mesoderm	Kidney
Mm	KNG2	Distal tubule cells	kininogen 2	protein coding gene	Mesoderm	Kidney
Mm Hs	TMEM52B	Distal tubule cells	transmembrane protein 52B	protein-coding gene	Mesoderm	Kidney
Mm	WFDC15B	Distal tubule cells	WAP four-disulfide core domain 15B	protein coding gene	Mesoderm	Kidney
Mm Hs	DEFB1	Distal tubule cells	defensin beta 1	protein-coding gene	Mesoderm	Kidney
Mm Hs	FXYD2	Distal tubule cells	FXYD domain containing ion transport regulator 2	protein-coding gene	Mesoderm	Kidney
Mm Hs	USMG5	Distal tubule cells	upregulated during skeletal muscle growth 5	protein coding gene	Mesoderm	Kidney
Mm Hs	TRHDE	Distal tubule cells	thyrotropin releasing hormone degrading enzyme	protein-coding gene	Mesoderm	Kidney
Mm	KAP	Distal tubule cells	kidney androgen regulated protein	protein coding gene	Mesoderm	Kidney
Mm	ACSM2	Distal tubule cells	acyl-CoA synthetase medium-chain family member 2	protein coding gene	Mesoderm	Kidney
Mm Hs	KCNJ16	Distal tubule cells	potassium voltage-gated channel subfamily J member 16	protein-coding gene	Mesoderm	Kidney
Mm Hs	RHCG	Distal tubule cells	Rh family C glycoprotein	protein-coding gene	Mesoderm	Kidney
Mm Hs	SOSTDC1	Distal tubule cells	sclerostin domain containing 1	protein-coding gene	Mesoderm	Kidney
Mm Hs	SCNN1A	Distal tubule cells	sodium channel epithelial 1 alpha subunit	protein-coding gene	Mesoderm	Kidney
Mm Hs	VDR	Distal tubule cells	vitamin D receptor	protein-coding gene	Mesoderm	Kidney
Mm Hs	WNK1	Distal tubule cells	WNK lysine deficient protein kinase 1	protein-coding gene	Mesoderm	Kidney
Mm Hs	SLC8A1	Distal tubule cells	solute carrier family 8 member A1	protein-coding gene	Mesoderm	Kidney
Mm Hs	AQP2	Distal tubule cells	aquaporin 2	protein-coding gene	Mesoderm	Kidney
Mm Hs	AVPR2	Distal tubule cells	arginine vasopressin receptor 2	protein-coding gene	Mesoderm	Kidney
Mm Hs	PECAM1	Endothelial cells	platelet and endothelial cell adhesion molecule 1	protein-coding gene	Mesoderm	Vasculature
Mm Hs	ICAM1	Endothelial cells	intercellular adhesion molecule 1	protein-coding gene	Mesoderm	Vasculature
Mm Hs	ITGB3	Endothelial cells	integrin subunit beta 3	protein-coding gene	Mesoderm	Vasculature
Mm Hs	SELE	Endothelial cells	selectin E	protein-coding gene	Mesoderm	Vasculature
Mm Hs	VCAM1	Endothelial cells	vascular cell adhesion molecule 1	protein-coding gene	Mesoderm	Vasculature
Mm Hs	MCAM	Endothelial cells	melanoma cell adhesion molecule	protein-coding gene	Mesoderm	Vasculature
Mm Hs	PROCR	Endothelial cells	protein C receptor	protein-coding gene	Mesoderm	Vasculature
Mm Hs	TEK	Endothelial cells	TEK receptor tyrosine kinase	protein-coding gene	Mesoderm	Vasculature
Mm Hs	FLT4	Endothelial cells	fms related tyrosine kinase 4	protein-coding gene	Mesoderm	Vasculature
Mm Hs	APLN	Endothelial cells	apelin	protein-coding gene	Mesoderm	Vasculature
Mm Hs	VWF	Endothelial cells	von Willebrand factor	protein-coding gene	Mesoderm	Vasculature
Mm Hs	NOS3	Endothelial cells	nitric oxide synthase 3	protein-coding gene	Mesoderm	Vasculature
Mm Hs	THBD	Endothelial cells	thrombomodulin	protein-coding gene	Mesoderm	Vasculature
Mm Hs	PLVAP	Endothelial cells	plasmalemma vesicle associated protein	protein-coding gene	Mesoderm	Vasculature
Mm Hs	ACKR1	Endothelial cells	atypical chemokine receptor 1 (Duffy blood group)	protein-coding gene	Mesoderm	Vasculature
Mm Hs	SLCO1C1	Endothelial cells	solute carrier organic anion transporter family member 1C1	protein-coding gene	Mesoderm	Vasculature
Mm Hs	TMEM100	Endothelial cells	transmembrane protein 100	protein-coding gene	Mesoderm	Vasculature
Mm Hs	ADGRF5	Endothelial cells	adhesion G protein-coupled receptor F5	protein-coding gene	Mesoderm	Vasculature
Mm	ABCB1A	Endothelial cells	ATP-binding cassette, sub-family B (MDR/TAP), member 1A	protein coding gene	Mesoderm	Vasculature
Mm Hs	ABCG2	Endothelial cells	ATP binding cassette subfamily G member 2 (Junior blood group)	protein-coding gene	Mesoderm	Vasculature
Mm Hs	PODXL	Endothelial cells	podocalyxin like	protein-coding gene	Mesoderm	Vasculature
Mm Hs	NOSTRIN	Endothelial cells	nitric oxide synthase trafficking	protein-coding gene	Mesoderm	Vasculature
Mm Hs	MFSD2A	Endothelial cells	major facilitator superfamily domain containing 2A	protein-coding gene	Mesoderm	Vasculature
Mm Hs	ACVRL1	Endothelial cells	activin A receptor like type 1	protein-coding gene	Mesoderm	Vasculature
Mm Hs	AQP1	Endothelial cells	aquaporin 1 (Colton blood group)	protein-coding gene	Mesoderm	Vasculature
Mm Hs	MYLK	Endothelial cells	myosin light chain kinase	protein-coding gene	Mesoderm	Vasculature
Mm Hs	RASIP1	Endothelial cells	Ras interacting protein 1	protein-coding gene	Mesoderm	Vasculature
Mm Hs	FLI1	Endothelial cells	Fli-1 proto-oncogene, ETS transcription factor	protein-coding gene	Mesoderm	Vasculature
Mm Hs	TIE1	Endothelial cells	tyrosine kinase with immunoglobulin like and EGF like domains 1	protein-coding gene	Mesoderm	Vasculature
Mm Hs	APLNR	Endothelial cells	apelin receptor	protein-coding gene	Mesoderm	Vasculature
Mm Hs	NRP2	Endothelial cells	neuropilin 2	protein-coding gene	Mesoderm	Vasculature
Mm Hs	ADAMTS1	Endothelial cells	ADAM metallopeptidase with thrombospondin type 1 motif 1	protein-coding gene	Mesoderm	Vasculature
Mm Hs	RPRM	Endothelial cells	reprimo, TP53 dependent G2 arrest mediator homolog	protein-coding gene	Mesoderm	Vasculature
Mm Hs	FABP4	Endothelial cells	fatty acid binding protein 4	protein-coding gene	Mesoderm	Vasculature
Mm Hs	GPIHBP1	Endothelial cells	glycosylphosphatidylinositol anchored high density lipoprotein binding protein 1	protein-coding gene	Mesoderm	Vasculature
Mm Hs	FHL2	Endothelial cells	four and a half LIM domains 2	protein-coding gene	Mesoderm	Vasculature
Mm Hs	LOX	Endothelial cells	lysyl oxidase	protein-coding gene	Mesoderm	Vasculature
Mm Hs	KLK1	Endothelial cells	kallikrein 1	protein-coding gene	Mesoderm	Vasculature
Mm Hs	ADORA2A	Endothelial cells	adenosine A2a receptor	protein-coding gene	Mesoderm	Vasculature
Mm Hs	ARAP3	Endothelial cells	ArfGAP with RhoGAP domain, ankyrin repeat and PH domain 3	protein-coding gene	Mesoderm	Vasculature
Mm Hs	ARHGEF15	Endothelial cells	Rho guanine nucleotide exchange factor 15	protein-coding gene	Mesoderm	Vasculature
Mm Hs	CARD10	Endothelial cells	caspase recruitment domain family member 10	protein-coding gene	Mesoderm	Vasculature
Mm Hs	CLEC14A	Endothelial cells	C-type lectin domain containing 14A	protein-coding gene	Mesoderm	Vasculature
Mm Hs	DLL4	Endothelial cells	delta like canonical Notch ligand 4	protein-coding gene	Mesoderm	Vasculature
Mm Hs	ESM1	Endothelial cells	endothelial cell specific molecule 1	protein-coding gene	Mesoderm	Vasculature
Mm	EXOC3L	Endothelial cells	exocyst complex component 3-like	protein coding gene	Mesoderm	Vasculature
Mm Hs	GIMAP5	Endothelial cells	GTPase, IMAP family member 5	protein-coding gene	Mesoderm	Vasculature
Mm Hs	GJA4	Endothelial cells	gap junction protein alpha 4	protein-coding gene	Mesoderm	Vasculature
Mm Hs	MMRN2	Endothelial cells	multimerin 2	protein-coding gene	Mesoderm	Vasculature
Mm Hs	NOTCH4	Endothelial cells	notch 4	protein-coding gene	Mesoderm	Vasculature
Mm Hs	NPR1	Endothelial cells	natriuretic peptide receptor 1	protein-coding gene	Mesoderm	Vasculature
Mm Hs	PRKCH	Endothelial cells	protein kinase C eta	protein-coding gene	Mesoderm	Vasculature
Mm Hs	RASGRP3	Endothelial cells	RAS guanyl releasing protein 3	protein-coding gene	Mesoderm	Vasculature
Mm Hs	ROBO4	Endothelial cells	roundabout guidance receptor 4	protein-coding gene	Mesoderm	Vasculature
Mm Hs	SCARF1	Endothelial cells	scavenger receptor class F member 1	protein-coding gene	Mesoderm	Vasculature
Mm Hs	SOX18	Endothelial cells	SRY-box 18	protein-coding gene	Mesoderm	Vasculature
Mm Hs	SOX7	Endothelial cells	SRY-box 7	protein-coding gene	Mesoderm	Vasculature
Mm Hs	SPNS2	Endothelial cells	sphingolipid transporter 2	protein-coding gene	Mesoderm	Vasculature
Mm Hs	THSD1	Endothelial cells	thrombospondin type 1 domain containing 1	protein-coding gene	Mesoderm	Vasculature
Mm Hs	APOLD1	Endothelial cells	apolipoprotein L domain containing 1	protein-coding gene	Mesoderm	Vasculature
Mm Hs	EMP1	Endothelial cells	epithelial membrane protein 1	protein-coding gene	Mesoderm	Vasculature
Mm Hs	CD36	Endothelial cells	CD36 molecule	protein-coding gene	Mesoderm	Vasculature
Mm Hs	RNASE1	Endothelial cells	ribonuclease A family member 1, pancreatic	protein-coding gene	Mesoderm	Vasculature
Mm Hs	CTGF	Endothelial cells	connective tissue growth factor	protein-coding gene	Mesoderm	Vasculature
Mm Hs	HYAL2	Endothelial cells	hyaluronoglucosaminidase 2	protein-coding gene	Mesoderm	Vasculature
Mm Hs	CLEC4G	Endothelial cells	C-type lectin domain family 4 member G	protein-coding gene	Mesoderm	Vasculature
Mm Hs	GPR182	Endothelial cells	G protein-coupled receptor 182	protein-coding gene	Mesoderm	Vasculature
Mm Hs	F8	Endothelial cells	coagulation factor VIII	protein-coding gene	Mesoderm	Vasculature
Mm Hs	RBP7	Endothelial cells	retinol binding protein 7	protein-coding gene	Mesoderm	Vasculature
Mm Hs	CALCRL	Endothelial cells	calcitonin receptor like receptor	protein-coding gene	Mesoderm	Vasculature
Mm Hs	FOXF1	Endothelial cells	forkhead box F1	protein-coding gene	Mesoderm	Vasculature
Mm Hs	CASZ1	Endothelial cells	castor zinc finger 1	protein-coding gene	Mesoderm	Vasculature
Mm Hs	AQP7	Endothelial cells	aquaporin 7	protein-coding gene	Mesoderm	Vasculature
Mm Hs	TCF15	Endothelial cells	transcription factor 15	protein-coding gene	Mesoderm	Vasculature
Mm Hs	CD300LG	Endothelial cells	CD300 molecule like family member g	protein-coding gene	Mesoderm	Vasculature
Mm Hs	BTNL9	Endothelial cells	butyrophilin like 9	protein-coding gene	Mesoderm	Vasculature
Mm Hs	MEOX2	Endothelial cells	mesenchyme homeobox 2	protein-coding gene	Mesoderm	Vasculature
Mm Hs	ERG	Endothelial cells	ERG, ETS transcription factor	protein-coding gene	Mesoderm	Vasculature
Mm Hs	HEXIM1	Endothelial cells	hexamethylene bisacetamide inducible 1	protein-coding gene	Mesoderm	Vasculature
Mm Hs	GLYCAM1	Endothelial cells	glycosylation dependent cell adhesion molecule 1 (pseudogene)	pseudogene	Mesoderm	Vasculature
Mm Hs	CD55	Endothelial cells	CD55 molecule (Cromer blood group)	protein-coding gene	Mesoderm	Vasculature
Mm Hs	MMRN1	Endothelial cells	multimerin 1	protein-coding gene	Mesoderm	Vasculature
Mm Hs	C7	Endothelial cells	complement C7	protein-coding gene	Mesoderm	Vasculature
Mm Hs	RAMP3	Endothelial cells	receptor activity modifying protein 3	protein-coding gene	Mesoderm	Vasculature
Mm Hs	VEGFC	Endothelial cells	vascular endothelial growth factor C	protein-coding gene	Mesoderm	Vasculature
Mm Hs	GJA5	Endothelial cells	gap junction protein alpha 5	protein-coding gene	Mesoderm	Vasculature
Mm Hs	HEY1	Endothelial cells	hes related family bHLH transcription factor with YRPW motif 1	protein-coding gene	Mesoderm	Vasculature
Mm Hs	RND1	Endothelial cells	Rho family GTPase 1	protein-coding gene	Mesoderm	Vasculature
Mm Hs	BDP1	Endothelial cells	B double prime 1, subunit of RNA polymerase III transcription initiation factor IIIB	protein-coding gene	Mesoderm	Vasculature
Mm Hs	CD46	Endothelial cells	CD46 molecule	protein-coding gene	Mesoderm	Vasculature
Mm Hs	MEOX1	Endothelial cells	mesenchyme homeobox 1	protein-coding gene	Mesoderm	Vasculature
Mm Hs	CCL19	Endothelial cells	C-C motif chemokine ligand 19	protein-coding gene	Mesoderm	Vasculature
Mm	CLCA3A1	Endothelial cells	chloride channel accessory 3A1	protein coding gene	Mesoderm	Vasculature
Mm Hs	MADCAM1	Endothelial cells	mucosal vascular addressin cell adhesion molecule 1	protein-coding gene	Mesoderm	Vasculature
Mm Hs	CYP1B1	Endothelial cells	cytochrome P450 family 1 subfamily B member 1	protein-coding gene	Mesoderm	Vasculature
Mm Hs	IRX3	Endothelial cells	iroquois homeobox 3	protein-coding gene	Mesoderm	Vasculature
Mm Hs	BIRC2	Endothelial cells	baculoviral IAP repeat containing 2	protein-coding gene	Mesoderm	Vasculature
Mm Hs	LYVE1	Endothelial cells	lymphatic vessel endothelial hyaluronan receptor 1	protein-coding gene	Mesoderm	Vasculature
Mm Hs	SEMA3D	Endothelial cells	semaphorin 3D	protein-coding gene	Mesoderm	Vasculature
Mm	SLCO1A4	Endothelial cells	solute carrier organic anion transporter family, member 1a4	protein coding gene	Mesoderm	Vasculature
Mm Hs	EMCN	Endothelial cells	endomucin	protein-coding gene	Mesoderm	Vasculature
Mm Hs	WFDC1	Endothelial cells	WAP four-disulfide core domain 1	protein-coding gene	Mesoderm	Vasculature
Mm Hs	ADGRL4	Endothelial cells	adhesion G protein-coupled receptor L4	protein-coding gene	Mesoderm	Vasculature
Mm Hs	VWA1	Endothelial cells	von Willebrand factor A domain containing 1	protein-coding gene	Mesoderm	Vasculature
Mm Hs	ECE1	Endothelial cells	endothelin converting enzyme 1	protein-coding gene	Mesoderm	Vasculature
Mm Hs	PTPRB	Endothelial cells	protein tyrosine phosphatase, receptor type B	protein-coding gene	Mesoderm	Vasculature
Mm Hs	CLDN5	Endothelial cells	claudin 5	protein-coding gene	Mesoderm	Vasculature
None	SDPR	Endothelial cells	NA	NA	Mesoderm	Vasculature
Mm	CAR4	Endothelial cells	carbonic anhydrase 4	protein coding gene	Mesoderm	Vasculature
Mm Hs	TBX1	Endothelial cells	T-box 1	protein-coding gene	Mesoderm	Vasculature
Mm Hs	SEMA7A	Endothelial cells	semaphorin 7A (John Milton Hagen blood group)	protein-coding gene	Mesoderm	Vasculature
Mm Hs	FOXF2	Endothelial cells	forkhead box F2	protein-coding gene	Mesoderm	Vasculature
Mm Hs	PDGFB	Endothelial cells	platelet derived growth factor subunit B	protein-coding gene	Mesoderm	Vasculature
Mm Hs	ECSCR	Endothelial cells	endothelial cell surface expressed chemotaxis and apoptosis regulator	protein-coding gene	Mesoderm	Vasculature
Mm Hs	ELK3	Endothelial cells	ELK3, ETS transcription factor	protein-coding gene	Mesoderm	Vasculature
Mm Hs	CDH5	Endothelial cells	cadherin 5	protein-coding gene	Mesoderm	Vasculature
Mm Hs	PLEC	Endothelial cells	plectin	protein-coding gene	Mesoderm	Vasculature
Mm Hs	STAB1	Endothelial cells	stabilin 1	protein-coding gene	Mesoderm	Vasculature
Mm Hs	TGFBR2	Endothelial cells	transforming growth factor beta receptor 2	protein-coding gene	Mesoderm	Vasculature
Mm Hs	CD93	Endothelial cells	CD93 molecule	protein-coding gene	Mesoderm	Vasculature
Mm Hs	CXCL1	Endothelial cells	C-X-C motif chemokine ligand 1	protein-coding gene	Mesoderm	Vasculature
Mm	LY6C1	Endothelial cells	lymphocyte antigen 6 complex, locus C1	protein coding gene	Mesoderm	Vasculature
Mm Hs	RGS5	Endothelial cells	regulator of G protein signaling 5	protein-coding gene	Mesoderm	Vasculature
Mm Hs	SLC7A5	Endothelial cells	solute carrier family 7 member 5	protein-coding gene	Mesoderm	Vasculature
Mm Hs	ENG	Endothelial cells	endoglin	protein-coding gene	Mesoderm	Vasculature
Mm Hs	KDR	Endothelial cells	kinase insert domain receptor	protein-coding gene	Mesoderm	Vasculature
Mm Hs	SLC2A1	Endothelial cells	solute carrier family 2 member 1	protein-coding gene	Mesoderm	Vasculature
Mm Hs	EGFL7	Endothelial cells	EGF like domain multiple 7	protein-coding gene	Mesoderm	Vasculature
Mm Hs	FLT1	Endothelial cells	fms related tyrosine kinase 1	protein-coding gene	Mesoderm	Vasculature
Mm Hs	EPAS1	Endothelial cells	endothelial PAS domain protein 1	protein-coding gene	Mesoderm	Vasculature
Mm Hs	EDNRB	Endothelial cells	endothelin receptor type B	protein-coding gene	Mesoderm	Vasculature
Mm Hs	KCNJ8	Endothelial cells	potassium voltage-gated channel subfamily J member 8	protein-coding gene	Mesoderm	Vasculature
Mm Hs	CD82	Endothelial cells	CD82 molecule	protein-coding gene	Mesoderm	Vasculature
Mm Hs	CHST1	Endothelial cells	carbohydrate sulfotransferase 1	protein-coding gene	Mesoderm	Vasculature
Mm Hs	PLAC8	Endothelial cells	placenta specific 8	protein-coding gene	Mesoderm	Vasculature
Mm Hs	TSPAN8	Endothelial cells	tetraspanin 8	protein-coding gene	Mesoderm	Vasculature
Mm Hs	ETS1	Endothelial cells	ETS proto-oncogene 1, transcription factor	protein-coding gene	Mesoderm	Vasculature
Mm Hs	CD34	Endothelial cells	CD34 molecule	protein-coding gene	Mesoderm	Vasculature
Mm Hs	PDPN	Endothelial cells	podoplanin	protein-coding gene	Mesoderm	Vasculature
Mm Hs	PROX1	Endothelial cells	prospero homeobox 1	protein-coding gene	Mesoderm	Vasculature
Mm Hs	EHD3	Endothelial cells	EH domain containing 3	protein-coding gene	Mesoderm	Vasculature
Mm Hs	SRGN	Endothelial cells	serglycin	protein-coding gene	Mesoderm	Vasculature
Mm Hs	S100A10	Endothelial cells	S100 calcium binding protein A10	protein-coding gene	Mesoderm	Vasculature
Mm Hs	CLIC4	Endothelial cells	chloride intracellular channel 4	protein-coding gene	Mesoderm	Vasculature
Mm	LY6A	Endothelial cells	lymphocyte antigen 6 complex, locus A	protein coding gene	Mesoderm	Vasculature
Mm Hs	USHBP1	Endothelial cells	USH1 protein network component harmonin binding protein 1	protein-coding gene	Mesoderm	Vasculature
Mm Hs	MYF6	Endothelial cells	myogenic factor 6	protein-coding gene	Mesoderm	Vasculature
Mm Hs	OIT3	Endothelial cells	oncoprotein induced transcript 3	protein-coding gene	Mesoderm	Vasculature
Mm Hs	IL1A	Endothelial cells	interleukin 1 alpha	protein-coding gene	Mesoderm	Vasculature
Mm Hs	BMP2	Endothelial cells	bone morphogenetic protein 2	protein-coding gene	Mesoderm	Vasculature
Mm Hs	C1QTNF1	Endothelial cells	C1q and TNF related 1	protein-coding gene	Mesoderm	Vasculature
Mm Hs	PCDH12	Endothelial cells	protocadherin 12	protein-coding gene	Mesoderm	Vasculature
Mm Hs	DPP4	Endothelial cells	dipeptidyl peptidase 4	protein-coding gene	Mesoderm	Vasculature
Mm Hs	IGFBP7	Endothelial cells	insulin like growth factor binding protein 7	protein-coding gene	Mesoderm	Vasculature
Mm Hs	PALMD	Endothelial cells	palmdelphin	protein-coding gene	Mesoderm	Vasculature
Mm Hs	POSTN	Endothelial cells	periostin	protein-coding gene	Mesoderm	Vasculature
Mm Hs	BMX	Endothelial cells	BMX non-receptor tyrosine kinase	protein-coding gene	Mesoderm	Vasculature
Mm Hs	SLC38A5	Endothelial cells	solute carrier family 38 member 5	protein-coding gene	Mesoderm	Vasculature
Mm Hs	XDH	Endothelial cells	xanthine dehydrogenase	protein-coding gene	Mesoderm	Vasculature
Mm Hs	SPARC	Endothelial cells	secreted protein acidic and cysteine rich	protein-coding gene	Mesoderm	Vasculature
Mm Hs	MGLL	Endothelial cells	monoglyceride lipase	protein-coding gene	Mesoderm	Vasculature
Mm Hs	SLC9A3R2	Endothelial cells	SLC9A3 regulator 2	protein-coding gene	Mesoderm	Vasculature
Mm Hs	RGCC	Endothelial cells	regulator of cell cycle	protein-coding gene	Mesoderm	Vasculature
Mm Hs	ICAM2	Endothelial cells	intercellular adhesion molecule 2	protein-coding gene	Mesoderm	Vasculature
Mm Hs	MGP	Endothelial cells	matrix Gla protein	protein-coding gene	Mesoderm	Vasculature
Mm Hs	SPARCL1	Endothelial cells	SPARC like 1	protein-coding gene	Mesoderm	Vasculature
Mm Hs	TM4SF1	Endothelial cells	transmembrane 4 L six family member 1	protein-coding gene	Mesoderm	Vasculature
Mm Hs	ID1	Endothelial cells	inhibitor of DNA binding 1, HLH protein	protein-coding gene	Mesoderm	Vasculature
Hs	ADIRF	Endothelial cells	adipogenesis regulatory factor	protein-coding gene	Mesoderm	Vasculature
Mm Hs	CD9	Endothelial cells	CD9 molecule	protein-coding gene	Mesoderm	Vasculature
Mm Hs	SRPX	Endothelial cells	sushi repeat containing protein X-linked	protein-coding gene	Mesoderm	Vasculature
Mm Hs	ID3	Endothelial cells	inhibitor of DNA binding 3, HLH protein	protein-coding gene	Mesoderm	Vasculature
Mm Hs	CAV1	Endothelial cells	caveolin 1	protein-coding gene	Mesoderm	Vasculature
Mm Hs	GNG11	Endothelial cells	G protein subunit gamma 11	protein-coding gene	Mesoderm	Vasculature
Mm Hs	HSPG2	Endothelial cells	heparan sulfate proteoglycan 2	protein-coding gene	Mesoderm	Vasculature
Hs	CCL14	Endothelial cells	C-C motif chemokine ligand 14	protein-coding gene	Mesoderm	Vasculature
Mm Hs	CLEC1B	Endothelial cells	C-type lectin domain family 1 member B	protein-coding gene	Mesoderm	Vasculature
Hs	FCN2	Endothelial cells	ficolin 2	protein-coding gene	Mesoderm	Vasculature
Mm Hs	S100A13	Endothelial cells	S100 calcium binding protein A13	protein-coding gene	Mesoderm	Vasculature
Hs	FCN3	Endothelial cells	ficolin 3	protein-coding gene	Mesoderm	Vasculature
Mm Hs	CRHBP	Endothelial cells	corticotropin releasing hormone binding protein	protein-coding gene	Mesoderm	Vasculature
Mm Hs	IFI27	Endothelial cells	interferon alpha inducible protein 27	protein-coding gene	Mesoderm	Vasculature
Hs	CCL23	Endothelial cells	C-C motif chemokine ligand 23	protein-coding gene	Mesoderm	Vasculature
Mm Hs	SGK1	Endothelial cells	serum/glucocorticoid regulated kinase 1	protein-coding gene	Mesoderm	Vasculature
Mm Hs	DNASE1L3	Endothelial cells	deoxyribonuclease 1 like 3	protein-coding gene	Mesoderm	Vasculature
Mm Hs	LIFR	Endothelial cells	LIF receptor alpha	protein-coding gene	Mesoderm	Vasculature
Hs	PCAT19	Endothelial cells	prostate cancer associated transcript 19	non-coding RNA	Mesoderm	Vasculature
Mm Hs	CDKN1C	Endothelial cells	cyclin dependent kinase inhibitor 1C	protein-coding gene	Mesoderm	Vasculature
Mm Hs	INMT	Endothelial cells	indolethylamine N-methyltransferase	protein-coding gene	Mesoderm	Vasculature
Mm Hs	PTGDS	Endothelial cells	prostaglandin D2 synthase	protein-coding gene	Mesoderm	Vasculature
Mm Hs	TIMP3	Endothelial cells	TIMP metallopeptidase inhibitor 3	protein-coding gene	Mesoderm	Vasculature
Mm Hs	GPM6A	Endothelial cells	glycoprotein M6A	protein-coding gene	Mesoderm	Vasculature
Mm Hs	FAM167B	Endothelial cells	family with sequence similarity 167 member B	protein-coding gene	Mesoderm	Vasculature
Mm Hs	LTC4S	Endothelial cells	leukotriene C4 synthase	protein-coding gene	Mesoderm	Vasculature
Mm Hs	STAB2	Endothelial cells	stabilin 2	protein-coding gene	Mesoderm	Vasculature
Mm Hs	DRD2	Glomus cells	dopamine receptor D2	protein-coding gene	NA	NA
Mm Hs	NOS1	Glomus cells	nitric oxide synthase 1	protein-coding gene	NA	NA
Mm Hs	PHOX2B	Glomus cells	paired like homeobox 2b	protein-coding gene	NA	NA
Mm Hs	TH	Glomus cells	tyrosine hydroxylase	protein-coding gene	NA	NA
Mm Hs	HMOX2	Glomus cells	heme oxygenase 2	protein-coding gene	NA	NA
Mm Hs	NDUFA4L2	Glomus cells	NDUFA4, mitochondrial complex associated like 2	protein-coding gene	NA	NA
Mm Hs	COX4I2	Glomus cells	cytochrome c oxidase subunit 4I2	protein-coding gene	NA	NA
Mm Hs	IL1R1	Glomus cells	interleukin 1 receptor type 1	protein-coding gene	NA	NA
Mm Hs	TNFRSF1A	Glomus cells	TNF receptor superfamily member 1A	protein-coding gene	NA	NA
Mm Hs	CTH	Glomus cells	cystathionine gamma-lyase	protein-coding gene	NA	NA
Mm Hs	CBS	Glomus cells	cystathionine-beta-synthase	protein-coding gene	NA	NA
Mm Hs	GJA1	Glomus cells	gap junction protein alpha 1	protein-coding gene	NA	NA
Mm Hs	KCNK3	Glomus cells	potassium two pore domain channel subfamily K member 3	protein-coding gene	NA	NA
Mm Hs	ASIC1	Glomus cells	acid sensing ion channel subunit 1	protein-coding gene	NA	NA
Mm Hs	ASIC3	Glomus cells	acid sensing ion channel subunit 3	protein-coding gene	NA	NA
Mm Hs	CALD1	Glomus cells	caldesmon 1	protein-coding gene	NA	NA
Mm Hs	COL4A1	Glomus cells	collagen type IV alpha 1 chain	protein-coding gene	NA	NA
Mm Hs	VIM	Glomus cells	vimentin	protein-coding gene	NA	NA
Mm Hs	EPAS1	Glomus cells	endothelial PAS domain protein 1	protein-coding gene	NA	NA
Mm Hs	GFRA1	Glomus cells	GDNF family receptor alpha 1	protein-coding gene	NA	NA
Mm Hs	GFRA2	Glomus cells	GDNF family receptor alpha 2	protein-coding gene	NA	NA
Mm Hs	GAP43	Glomus cells	growth associated protein 43	protein-coding gene	NA	NA
Mm Hs	MMP9	Glomus cells	matrix metallopeptidase 9	protein-coding gene	NA	NA
Mm Hs	IL6ST	Glomus cells	interleukin 6 signal transducer	protein-coding gene	NA	NA
Mm Hs	KCNJ11	Glomus cells	potassium voltage-gated channel subfamily J member 11	protein-coding gene	NA	NA
Mm Hs	KCNJ8	Glomus cells	potassium voltage-gated channel subfamily J member 8	protein-coding gene	NA	NA
Mm Hs	ABCC8	Glomus cells	ATP binding cassette subfamily C member 8	protein-coding gene	NA	NA
Mm Hs	KCNK9	Glomus cells	potassium two pore domain channel subfamily K member 9	protein-coding gene	NA	NA
Mm Hs	FOXI1	Intercalated cells	forkhead box I1	protein-coding gene	Mesoderm	Kidney
Mm Hs	SLC26A11	Intercalated cells	solute carrier family 26 member 11	protein-coding gene	Mesoderm	Kidney
Mm Hs	CLCNKB	Intercalated cells	chloride voltage-gated channel Kb	protein-coding gene	Mesoderm	Kidney
Mm Hs	SLC4A1	Intercalated cells	solute carrier family 4 member 1 (Diego blood group)	protein-coding gene	Mesoderm	Kidney
Mm Hs	SLC26A4	Intercalated cells	solute carrier family 26 member 4	protein-coding gene	Mesoderm	Kidney
Mm Hs	ATP6V1B1	Intercalated cells	ATPase H+ transporting V1 subunit B1	protein-coding gene	Mesoderm	Kidney
Mm Hs	SLC4A8	Intercalated cells	solute carrier family 4 member 8	protein-coding gene	Mesoderm	Kidney
Mm Hs	AQP6	Intercalated cells	aquaporin 6	protein-coding gene	Mesoderm	Kidney
Mm Hs	ATP6V1C2	Intercalated cells	ATPase H+ transporting V1 subunit C2	protein-coding gene	Mesoderm	Kidney
Mm Hs	ATP6V1G3	Intercalated cells	ATPase H+ transporting V1 subunit G3	protein-coding gene	Mesoderm	Kidney
Mm Hs	ATP6V0D2	Intercalated cells	ATPase H+ transporting V0 subunit d2	protein-coding gene	Mesoderm	Kidney
Mm Hs	OXGR1	Intercalated cells	oxoglutarate receptor 1	protein-coding gene	Mesoderm	Kidney
Mm Hs	RHCG	Intercalated cells	Rh family C glycoprotein	protein-coding gene	Mesoderm	Kidney
Mm Hs	TMEM213	Intercalated cells	transmembrane protein 213	protein-coding gene	Mesoderm	Kidney
Mm Hs	EGF	Intercalated cells	epidermal growth factor	protein-coding gene	Mesoderm	Kidney
Mm Hs	FXYD2	Intercalated cells	FXYD domain containing ion transport regulator 2	protein-coding gene	Mesoderm	Kidney
Mm Hs	AVPR1A	Intercalated cells	arginine vasopressin receptor 1A	protein-coding gene	Mesoderm	Kidney
Mm Hs	CLCNKA	Intercalated cells	chloride voltage-gated channel Ka	protein-coding gene	Mesoderm	Kidney
Mm Hs	RHBG	Intercalated cells	Rh family B glycoprotein (gene/pseudogene)	protein-coding gene	Mesoderm	Kidney
Mm Hs	DMRT2	Intercalated cells	doublesex and mab-3 related transcription factor 2	protein-coding gene	Mesoderm	Kidney
Mm Hs	P2RY14	Intercalated cells	purinergic receptor P2Y14	protein-coding gene	Mesoderm	Kidney
Mm Hs	AP1S3	Intercalated cells	adaptor related protein complex 1 subunit sigma 3	protein-coding gene	Mesoderm	Kidney
Mm Hs	INSRR	Intercalated cells	insulin receptor related receptor	protein-coding gene	Mesoderm	Kidney
Mm Hs	JAG1	Intercalated cells	jagged 1	protein-coding gene	Mesoderm	Kidney
Mm Hs	ADGRF5	Intercalated cells	adhesion G protein-coupled receptor F5	protein-coding gene	Mesoderm	Kidney
Mm Hs	TRPV4	Juxtaglomerular cells	transient receptor potential cation channel subfamily V member 4	protein-coding gene	Mesoderm	Kidney
Hs	REN	Juxtaglomerular cells	renin	protein-coding gene	Mesoderm	Kidney
Mm Hs	TH	Juxtaglomerular cells	tyrosine hydroxylase	protein-coding gene	Mesoderm	Kidney
Mm	REN1	Juxtaglomerular cells	renin 1 structural	protein coding gene	Mesoderm	Kidney
Mm	AKR1B7	Juxtaglomerular cells	aldo-keto reductase family 1, member B7	protein coding gene	Mesoderm	Kidney
Mm Hs	ACTA2	Juxtaglomerular cells	actin, alpha 2, smooth muscle, aorta	protein-coding gene	Mesoderm	Kidney
Mm Hs	MYH11	Juxtaglomerular cells	myosin heavy chain 11	protein-coding gene	Mesoderm	Kidney
Mm Hs	CNN1	Juxtaglomerular cells	calponin 1	protein-coding gene	Mesoderm	Kidney
Mm Hs	OSR1	Kidney progenitor cells	odd-skipped related transciption factor 1	protein-coding gene	Mesoderm	Kidney
Mm Hs	PAX2	Kidney progenitor cells	paired box 2	protein-coding gene	Mesoderm	Kidney
Mm Hs	EYA1	Kidney progenitor cells	EYA transcriptional coactivator and phosphatase 1	protein-coding gene	Mesoderm	Kidney
Mm Hs	WT1	Kidney progenitor cells	Wilms tumor 1	protein-coding gene	Mesoderm	Kidney
Mm Hs	SIX2	Kidney progenitor cells	SIX homeobox 2	protein-coding gene	Mesoderm	Kidney
Mm Hs	SALL1	Kidney progenitor cells	spalt like transcription factor 1	protein-coding gene	Mesoderm	Kidney
Mm Hs	CITED1	Kidney progenitor cells	Cbp/p300 interacting transactivator with Glu/Asp rich carboxy-terminal domain 1	protein-coding gene	Mesoderm	Kidney
Mm Hs	CLDN16	Loop of Henle cells	claudin 16	protein-coding gene	Mesoderm	Kidney
Mm Hs	CLDN8	Loop of Henle cells	claudin 8	protein-coding gene	Mesoderm	Kidney
Mm Hs	UMOD	Loop of Henle cells	uromodulin	protein-coding gene	Mesoderm	Kidney
Mm Hs	FABP4	Loop of Henle cells	fatty acid binding protein 4	protein-coding gene	Mesoderm	Kidney
Mm Hs	AQP1	Loop of Henle cells	aquaporin 1 (Colton blood group)	protein-coding gene	Mesoderm	Kidney
Mm Hs	CLDN10	Loop of Henle cells	claudin 10	protein-coding gene	Mesoderm	Kidney
Mm Hs	CLDN19	Loop of Henle cells	claudin 19	protein-coding gene	Mesoderm	Kidney
Mm Hs	SLC12A1	Loop of Henle cells	solute carrier family 12 member 1	protein-coding gene	Mesoderm	Kidney
Mm Hs	DEFB1	Loop of Henle cells	defensin beta 1	protein-coding gene	Mesoderm	Kidney
Mm Hs	CLCNKA	Loop of Henle cells	chloride voltage-gated channel Ka	protein-coding gene	Mesoderm	Kidney
Mm Hs	TRPM7	Loop of Henle cells	transient receptor potential cation channel subfamily M member 7	protein-coding gene	Mesoderm	Kidney
Mm Hs	CDH6	Loop of Henle cells	cadherin 6	protein-coding gene	Mesoderm	Kidney
Mm Hs	LCN2	Loop of Henle cells	lipocalin 2	protein-coding gene	Mesoderm	Kidney
Mm Hs	DKK1	Loop of Henle cells	dickkopf WNT signaling pathway inhibitor 1	protein-coding gene	Mesoderm	Kidney
Mm Hs	DACH1	Loop of Henle cells	dachshund family transcription factor 1	protein-coding gene	Mesoderm	Kidney
Mm Hs	SLC12A3	Loop of Henle cells	solute carrier family 12 member 3	protein-coding gene	Mesoderm	Kidney
Mm Hs	SLC11A2	Loop of Henle cells	solute carrier family 11 member 2	protein-coding gene	Mesoderm	Kidney
Mm Hs	ARVCF	Loop of Henle cells	ARVCF, delta catenin family member	protein-coding gene	Mesoderm	Kidney
Mm Hs	RGS5	Loop of Henle cells	regulator of G protein signaling 5	protein-coding gene	Mesoderm	Kidney
Mm Hs	COX4I2	Loop of Henle cells	cytochrome c oxidase subunit 4I2	protein-coding gene	Mesoderm	Kidney
Mm Hs	CYP4B1	Loop of Henle cells	cytochrome P450 family 4 subfamily B member 1	protein-coding gene	Mesoderm	Kidney
Mm Hs	PARVB	Loop of Henle cells	parvin beta	protein-coding gene	Mesoderm	Kidney
Mm Hs	SH3RF2	Loop of Henle cells	SH3 domain containing ring finger 2	protein-coding gene	Mesoderm	Kidney
Mm Hs	HEY2	Loop of Henle cells	hes related family bHLH transcription factor with YRPW motif 2	protein-coding gene	Mesoderm	Kidney
Mm Hs	NKAIN4	Loop of Henle cells	sodium/potassium transporting ATPase interacting 4	protein-coding gene	Mesoderm	Kidney
Mm Hs	ADAMTS5	Loop of Henle cells	ADAM metallopeptidase with thrombospondin type 1 motif 5	protein-coding gene	Mesoderm	Kidney
Mm Hs	CXCL1	Loop of Henle cells	C-X-C motif chemokine ligand 1	protein-coding gene	Mesoderm	Kidney
Mm Hs	GEM	Loop of Henle cells	GTP binding protein overexpressed in skeletal muscle	protein-coding gene	Mesoderm	Kidney
Mm Hs	FGA	Loop of Henle cells	fibrinogen alpha chain	protein-coding gene	Mesoderm	Kidney
Mm Hs	PLA2G7	Loop of Henle cells	phospholipase A2 group VII	protein-coding gene	Mesoderm	Kidney
Mm Hs	THBS1	Loop of Henle cells	thrombospondin 1	protein-coding gene	Mesoderm	Kidney
Mm Hs	ENC1	Loop of Henle cells	ectodermal-neural cortex 1	protein-coding gene	Mesoderm	Kidney
Mm Hs	SPSB1	Loop of Henle cells	splA/ryanodine receptor domain and SOCS box containing 1	protein-coding gene	Mesoderm	Kidney
Mm Hs	ARID5A	Loop of Henle cells	AT-rich interaction domain 5A	protein-coding gene	Mesoderm	Kidney
Mm Hs	CD40	Loop of Henle cells	CD40 molecule	protein-coding gene	Mesoderm	Kidney
Mm Hs	SLC14A2	Loop of Henle cells	solute carrier family 14 member 2	protein-coding gene	Mesoderm	Kidney
Mm Hs	NRGN	Loop of Henle cells	neurogranin	protein-coding gene	Mesoderm	Kidney
Mm Hs	RNF182	Loop of Henle cells	ring finger protein 182	protein-coding gene	Mesoderm	Kidney
Mm Hs	PCSK9	Loop of Henle cells	proprotein convertase subtilisin/kexin type 9	protein-coding gene	Mesoderm	Kidney
Mm Hs	DRAM1	Loop of Henle cells	DNA damage regulated autophagy modulator 1	protein-coding gene	Mesoderm	Kidney
Mm Hs	ARC	Loop of Henle cells	activity regulated cytoskeleton associated protein	protein-coding gene	Mesoderm	Kidney
Mm Hs	NEK6	Loop of Henle cells	NIMA related kinase 6	protein-coding gene	Mesoderm	Kidney
Mm Hs	CDKN1C	Loop of Henle cells	cyclin dependent kinase inhibitor 1C	protein-coding gene	Mesoderm	Kidney
Mm Hs	CALCRL	Loop of Henle cells	calcitonin receptor like receptor	protein-coding gene	Mesoderm	Kidney
Mm Hs	SMARCD3	Loop of Henle cells	SWI/SNF related, matrix associated, actin dependent regulator of chromatin, subfamily d, member 3	protein-coding gene	Mesoderm	Kidney
Mm Hs	KCNT1	Loop of Henle cells	potassium sodium-activated channel subfamily T member 1	protein-coding gene	Mesoderm	Kidney
Mm Hs	PTGS2	Loop of Henle cells	prostaglandin-endoperoxide synthase 2	protein-coding gene	Mesoderm	Kidney
Mm Hs	IRX2	Loop of Henle cells	iroquois homeobox 2	protein-coding gene	Mesoderm	Kidney
Mm Hs	PPP1R1B	Loop of Henle cells	protein phosphatase 1 regulatory inhibitor subunit 1B	protein-coding gene	Mesoderm	Kidney
Mm Hs	LIPG	Loop of Henle cells	lipase G, endothelial type	protein-coding gene	Mesoderm	Kidney
Mm Hs	TNNI1	Loop of Henle cells	troponin I1, slow skeletal type	protein-coding gene	Mesoderm	Kidney
Mm Hs	LRRC66	Loop of Henle cells	leucine rich repeat containing 66	protein-coding gene	Mesoderm	Kidney
Mm Hs	IGF1	Loop of Henle cells	insulin like growth factor 1	protein-coding gene	Mesoderm	Kidney
Mm Hs	PDGFB	Mesangial cells	platelet derived growth factor subunit B	protein-coding gene	Mesoderm	Kidney
Mm Hs	PDGFRB	Mesangial cells	platelet derived growth factor receptor beta	protein-coding gene	Mesoderm	Kidney
Mm Hs	ACTA2	Mesangial cells	actin, alpha 2, smooth muscle, aorta	protein-coding gene	Mesoderm	Kidney
Mm Hs	TNS1	Mesangial cells	tensin 1	protein-coding gene	Mesoderm	Kidney
Mm Hs	SFRP2	Mesangial cells	secreted frizzled related protein 2	protein-coding gene	Mesoderm	Kidney
Mm Hs	ECM1	Mesangial cells	extracellular matrix protein 1	protein-coding gene	Mesoderm	Kidney
Mm Hs	ANGPT2	Mesangial cells	angiopoietin 2	protein-coding gene	Mesoderm	Kidney
Mm Hs	FGF1	Mesangial cells	fibroblast growth factor 1	protein-coding gene	Mesoderm	Kidney
Mm Hs	CTGF	Mesangial cells	connective tissue growth factor	protein-coding gene	Mesoderm	Kidney
Mm Hs	PLAU	Mesangial cells	plasminogen activator, urokinase	protein-coding gene	Mesoderm	Kidney
Mm Hs	GATA3	Mesangial cells	GATA binding protein 3	protein-coding gene	Mesoderm	Kidney
Mm Hs	LEF1	Mesangial cells	lymphoid enhancer binding factor 1	protein-coding gene	Mesoderm	Kidney
Mm Hs	MRC1	Mesangial cells	mannose receptor C-type 1	protein-coding gene	Mesoderm	Kidney
Mm Hs	PML	Mesangial cells	promyelocytic leukemia	protein-coding gene	Mesoderm	Kidney
Mm Hs	OGT	Mesangial cells	O-linked N-acetylglucosamine (GlcNAc) transferase	protein-coding gene	Mesoderm	Kidney
Mm Hs	NOCT	Mesangial cells	nocturnin	protein-coding gene	Mesoderm	Kidney
Mm Hs	NCOA2	Mesangial cells	nuclear receptor coactivator 2	protein-coding gene	Mesoderm	Kidney
Mm Hs	PER3	Mesangial cells	period circadian regulator 3	protein-coding gene	Mesoderm	Kidney
Mm Hs	PLA2R1	Mesangial cells	phospholipase A2 receptor 1	protein-coding gene	Mesoderm	Kidney
Mm Hs	TRIP4	Mesangial cells	thyroid hormone receptor interactor 4	protein-coding gene	Mesoderm	Kidney
Mm Hs	AMOTL2	Mesangial cells	angiomotin like 2	protein-coding gene	Mesoderm	Kidney
Mm Hs	LATS2	Mesangial cells	large tumor suppressor kinase 2	protein-coding gene	Mesoderm	Kidney
Mm Hs	YAP1	Mesangial cells	Yes associated protein 1	protein-coding gene	Mesoderm	Kidney
Mm Hs	LRP5	Mesangial cells	LDL receptor related protein 5	protein-coding gene	Mesoderm	Kidney
Mm Hs	MIB1	Mesangial cells	mindbomb E3 ubiquitin protein ligase 1	protein-coding gene	Mesoderm	Kidney
Mm Hs	NOSTRIN	Mesangial cells	nitric oxide synthase trafficking	protein-coding gene	Mesoderm	Kidney
Mm Hs	ADAMTSL4	Mesangial cells	ADAMTS like 4	protein-coding gene	Mesoderm	Kidney
Mm Hs	EMILIN1	Mesangial cells	elastin microfibril interfacer 1	protein-coding gene	Mesoderm	Kidney
Mm Hs	ITGA8	Mesangial cells	integrin subunit alpha 8	protein-coding gene	Mesoderm	Kidney
Mm Hs	DYRK1A	Mesangial cells	dual specificity tyrosine phosphorylation regulated kinase 1A	protein-coding gene	Mesoderm	Kidney
Mm Hs	ARID5B	Mesangial cells	AT-rich interaction domain 5B	protein-coding gene	Mesoderm	Kidney
Mm Hs	CCR7	Mesangial cells	C-C motif chemokine receptor 7	protein-coding gene	Mesoderm	Kidney
Mm Hs	FN1	Mesangial cells	fibronectin 1	protein-coding gene	Mesoderm	Kidney
Mm Hs	PAWR	Mesangial cells	pro-apoptotic WT1 regulator	protein-coding gene	Mesoderm	Kidney
Mm Hs	PTN	Mesangial cells	pleiotrophin	protein-coding gene	Mesoderm	Kidney
Mm Hs	SERPINE2	Mesangial cells	serpin family E member 2	protein-coding gene	Mesoderm	Kidney
Mm Hs	TBX18	Mesangial cells	T-box 18	protein-coding gene	Mesoderm	Kidney
Mm Hs	TEK	Mesangial cells	TEK receptor tyrosine kinase	protein-coding gene	Mesoderm	Kidney
Mm Hs	THY1	Mesangial cells	Thy-1 cell surface antigen	protein-coding gene	Mesoderm	Kidney
Mm Hs	MYL9	Mesangial cells	myosin light chain 9	protein-coding gene	Mesoderm	Kidney
Mm Hs	TPM2	Mesangial cells	tropomyosin 2	protein-coding gene	Mesoderm	Kidney
Mm Hs	CALD1	Mesangial cells	caldesmon 1	protein-coding gene	Mesoderm	Kidney
Mm Hs	HOPX	Mesangial cells	HOP homeobox	protein-coding gene	Mesoderm	Kidney
Mm Hs	NR4A2	Mesangial cells	nuclear receptor subfamily 4 group A member 2	protein-coding gene	Mesoderm	Kidney
Mm Hs	ACTN1	Mesangial cells	actinin alpha 1	protein-coding gene	Mesoderm	Kidney
Mm Hs	AKAP12	Mesangial cells	A-kinase anchoring protein 12	protein-coding gene	Mesoderm	Kidney
Mm Hs	ROCK1	Mesangial cells	Rho associated coiled-coil containing protein kinase 1	protein-coding gene	Mesoderm	Kidney
Mm Hs	SH3BGRL	Mesangial cells	SH3 domain binding glutamate rich protein like	protein-coding gene	Mesoderm	Kidney
Mm Hs	RASD1	Mesangial cells	ras related dexamethasone induced 1	protein-coding gene	Mesoderm	Kidney
Mm Hs	SNCG	Mesangial cells	synuclein gamma	protein-coding gene	Mesoderm	Kidney
Mm Hs	FILIP1L	Mesangial cells	filamin A interacting protein 1 like	protein-coding gene	Mesoderm	Kidney
Mm Hs	FLNA	Mesangial cells	filamin A	protein-coding gene	Mesoderm	Kidney
Mm Hs	MEF2C	Mesangial cells	myocyte enhancer factor 2C	protein-coding gene	Mesoderm	Kidney
Mm Hs	CSTB	Mesangial cells	cystatin B	protein-coding gene	Mesoderm	Kidney
Mm Hs	SMARCA5	Mesangial cells	SWI/SNF related, matrix associated, actin dependent regulator of chromatin, subfamily a, member 5	protein-coding gene	Mesoderm	Kidney
Mm Hs	PDE3A	Mesangial cells	phosphodiesterase 3A	protein-coding gene	Mesoderm	Kidney
Mm Hs	MAP3K20	Mesangial cells	mitogen-activated protein kinase kinase kinase 20	protein-coding gene	Mesoderm	Kidney
Mm Hs	PODXL	Podocytes	podocalyxin like	protein-coding gene	Mesoderm	Kidney
Mm Hs	ADAMTS13	Podocytes	ADAM metallopeptidase with thrombospondin type 1 motif 13	protein-coding gene	Mesoderm	Kidney
Mm Hs	LCN2	Podocytes	lipocalin 2	protein-coding gene	Mesoderm	Kidney
Mm Hs	VEGFA	Podocytes	vascular endothelial growth factor A	protein-coding gene	Mesoderm	Kidney
Mm Hs	SLC2A4	Podocytes	solute carrier family 2 member 4	protein-coding gene	Mesoderm	Kidney
Mm Hs	NLRP3	Podocytes	NLR family pyrin domain containing 3	protein-coding gene	Mesoderm	Kidney
Mm Hs	SYNPO	Podocytes	synaptopodin	protein-coding gene	Mesoderm	Kidney
Mm Hs	NPHS1	Podocytes	NPHS1, nephrin	protein-coding gene	Mesoderm	Kidney
Mm Hs	NPHS2	Podocytes	NPHS2, podocin	protein-coding gene	Mesoderm	Kidney
Mm Hs	LAMA3	Podocytes	laminin subunit alpha 3	protein-coding gene	Mesoderm	Kidney
Mm Hs	FOXC2	Podocytes	forkhead box C2	protein-coding gene	Mesoderm	Kidney
Mm Hs	WT1	Podocytes	Wilms tumor 1	protein-coding gene	Mesoderm	Kidney
Mm Hs	CD80	Podocytes	CD80 molecule	protein-coding gene	Mesoderm	Kidney
Mm Hs	DES	Podocytes	desmin	protein-coding gene	Mesoderm	Kidney
Mm Hs	PTPRO	Podocytes	protein tyrosine phosphatase, receptor type O	protein-coding gene	Mesoderm	Kidney
Mm Hs	LMX1B	Podocytes	LIM homeobox transcription factor 1 beta	protein-coding gene	Mesoderm	Kidney
Mm Hs	MYOC	Podocytes	myocilin	protein-coding gene	Mesoderm	Kidney
Mm Hs	CDH13	Podocytes	cadherin 13	protein-coding gene	Mesoderm	Kidney
Mm Hs	SEMA3G	Podocytes	semaphorin 3G	protein-coding gene	Mesoderm	Kidney
Mm Hs	THSD7A	Podocytes	thrombospondin type 1 domain containing 7A	protein-coding gene	Mesoderm	Kidney
Mm Hs	MAFB	Podocytes	MAF bZIP transcription factor B	protein-coding gene	Mesoderm	Kidney
Mm Hs	ENPEP	Podocytes	glutamyl aminopeptidase	protein-coding gene	Mesoderm	Kidney
Mm Hs	CLIC5	Podocytes	chloride intracellular channel 5	protein-coding gene	Mesoderm	Kidney
Mm Hs	RAB3B	Podocytes	RAB3B, member RAS oncogene family	protein-coding gene	Mesoderm	Kidney
Mm Hs	DPP4	Podocytes	dipeptidyl peptidase 4	protein-coding gene	Mesoderm	Kidney
Mm Hs	ANGPTL2	Podocytes	angiopoietin like 2	protein-coding gene	Mesoderm	Kidney
Mm Hs	ITGB5	Podocytes	integrin subunit beta 5	protein-coding gene	Mesoderm	Kidney
Mm Hs	RHPN1	Podocytes	rhophilin Rho GTPase binding protein 1	protein-coding gene	Mesoderm	Kidney
Mm Hs	BCAM	Podocytes	basal cell adhesion molecule (Lutheran blood group)	protein-coding gene	Mesoderm	Kidney
Mm Hs	MAGI2	Podocytes	membrane associated guanylate kinase, WW and PDZ domain containing 2	protein-coding gene	Mesoderm	Kidney
Mm Hs	COL4A3	Podocytes	collagen type IV alpha 3 chain	protein-coding gene	Mesoderm	Kidney
Mm Hs	EFNB1	Podocytes	ephrin B1	protein-coding gene	Mesoderm	Kidney
Mm Hs	NPR1	Podocytes	natriuretic peptide receptor 1	protein-coding gene	Mesoderm	Kidney
Mm Hs	PLOD2	Podocytes	procollagen-lysine,2-oxoglutarate 5-dioxygenase 2	protein-coding gene	Mesoderm	Kidney
Mm Hs	SRGAP1	Podocytes	SLIT-ROBO Rho GTPase activating protein 1	protein-coding gene	Mesoderm	Kidney
Mm Hs	LAMB2	Podocytes	laminin subunit beta 2	protein-coding gene	Mesoderm	Kidney
Mm Hs	NPR3	Podocytes	natriuretic peptide receptor 3	protein-coding gene	Mesoderm	Kidney
Mm Hs	ITGA3	Podocytes	integrin subunit alpha 3	protein-coding gene	Mesoderm	Kidney
Mm Hs	PLCE1	Podocytes	phospholipase C epsilon 1	protein-coding gene	Mesoderm	Kidney
Mm Hs	PROS1	Podocytes	protein S	protein-coding gene	Mesoderm	Kidney
Mm Hs	MERTK	Podocytes	MER proto-oncogene, tyrosine kinase	protein-coding gene	Mesoderm	Kidney
Mm Hs	MYO1D	Podocytes	myosin ID	protein-coding gene	Mesoderm	Kidney
Mm Hs	TCF21	Podocytes	transcription factor 21	protein-coding gene	Mesoderm	Kidney
Mm Hs	TNS2	Podocytes	tensin 2	protein-coding gene	Mesoderm	Kidney
Mm Hs	ADM	Podocytes	adrenomedullin	protein-coding gene	Mesoderm	Kidney
Mm Hs	OPTN	Podocytes	optineurin	protein-coding gene	Mesoderm	Kidney
Mm Hs	PARD3B	Podocytes	par-3 family cell polarity regulator beta	protein-coding gene	Mesoderm	Kidney
Mm Hs	SEMA3E	Podocytes	semaphorin 3E	protein-coding gene	Mesoderm	Kidney
Mm Hs	MYO1E	Podocytes	myosin IE	protein-coding gene	Mesoderm	Kidney
Mm Hs	NEBL	Podocytes	nebulette	protein-coding gene	Mesoderm	Kidney
Mm Hs	SH2D4A	Podocytes	SH2 domain containing 4A	protein-coding gene	Mesoderm	Kidney
Mm Hs	TDRD5	Podocytes	tudor domain containing 5	protein-coding gene	Mesoderm	Kidney
Mm Hs	PTH1R	Podocytes	parathyroid hormone 1 receptor	protein-coding gene	Mesoderm	Kidney
Mm Hs	IQGAP2	Podocytes	IQ motif containing GTPase activating protein 2	protein-coding gene	Mesoderm	Kidney
Mm Hs	CTGF	Podocytes	connective tissue growth factor	protein-coding gene	Mesoderm	Kidney
Mm Hs	FAT1	Podocytes	FAT atypical cadherin 1	protein-coding gene	Mesoderm	Kidney
Mm Hs	ILDR2	Podocytes	immunoglobulin like domain containing receptor 2	protein-coding gene	Mesoderm	Kidney
Mm Hs	FOXD1	Podocytes	forkhead box D1	protein-coding gene	Mesoderm	Kidney
Mm Hs	TRIB2	Podocytes	tribbles pseudokinase 2	protein-coding gene	Mesoderm	Kidney
Mm Hs	LOXL2	Podocytes	lysyl oxidase like 2	protein-coding gene	Mesoderm	Kidney
Mm Hs	COL4A5	Podocytes	collagen type IV alpha 5 chain	protein-coding gene	Mesoderm	Kidney
Mm Hs	FOXC1	Podocytes	forkhead box C1	protein-coding gene	Mesoderm	Kidney
Mm Hs	PLEKHH2	Podocytes	pleckstrin homology, MyTH4 and FERM domain containing H2	protein-coding gene	Mesoderm	Kidney
Mm Hs	CTNNAL1	Podocytes	catenin alpha like 1	protein-coding gene	Mesoderm	Kidney
Mm Hs	DACH1	Podocytes	dachshund family transcription factor 1	protein-coding gene	Mesoderm	Kidney
Mm Hs	SULF1	Podocytes	sulfatase 1	protein-coding gene	Mesoderm	Kidney
Mm Hs	HSPB8	Podocytes	heat shock protein family B (small) member 8	protein-coding gene	Mesoderm	Kidney
Mm Hs	KANK1	Podocytes	KN motif and ankyrin repeat domains 1	protein-coding gene	Mesoderm	Kidney
Mm Hs	ADCY1	Podocytes	adenylate cyclase 1	protein-coding gene	Mesoderm	Kidney
Mm Hs	DOCK5	Podocytes	dedicator of cytokinesis 5	protein-coding gene	Mesoderm	Kidney
Mm Hs	CRB2	Podocytes	crumbs 2, cell polarity complex component	protein-coding gene	Mesoderm	Kidney
Mm Hs	LRRC49	Podocytes	leucine rich repeat containing 49	protein-coding gene	Mesoderm	Kidney
Mm Hs	CORO2B	Podocytes	coronin 2B	protein-coding gene	Mesoderm	Kidney
Mm Hs	ARHGAP24	Podocytes	Rho GTPase activating protein 24	protein-coding gene	Mesoderm	Kidney
Mm Hs	GPRC5A	Podocytes	G protein-coupled receptor class C group 5 member A	protein-coding gene	Mesoderm	Kidney
Mm Hs	COL4A4	Podocytes	collagen type IV alpha 4 chain	protein-coding gene	Mesoderm	Kidney
Mm Hs	AIF1L	Podocytes	allograft inflammatory factor 1 like	protein-coding gene	Mesoderm	Kidney
Mm Hs	MET	Podocytes	MET proto-oncogene, receptor tyrosine kinase	protein-coding gene	Mesoderm	Kidney
Mm Hs	EPB41L5	Podocytes	erythrocyte membrane protein band 4.1 like 5	protein-coding gene	Mesoderm	Kidney
Mm Hs	DOCK1	Podocytes	dedicator of cytokinesis 1	protein-coding gene	Mesoderm	Kidney
Mm Hs	AJUBA	Podocytes	ajuba LIM protein	protein-coding gene	Mesoderm	Kidney
Mm Hs	CD2AP	Podocytes	CD2 associated protein	protein-coding gene	Mesoderm	Kidney
Mm Hs	GOLIM4	Podocytes	golgi integral membrane protein 4	protein-coding gene	Mesoderm	Kidney
Mm Hs	ZBTB8A	Podocytes	zinc finger and BTB domain containing 8A	protein-coding gene	Mesoderm	Kidney
Mm	QK	Podocytes	quaking	protein coding gene	Mesoderm	Kidney
Mm Hs	TOB1	Podocytes	transducer of ERBB2, 1	protein-coding gene	Mesoderm	Kidney
Mm Hs	WSB2	Podocytes	WD repeat and SOCS box containing 2	protein-coding gene	Mesoderm	Kidney
Mm Hs	EMC2	Podocytes	ER membrane protein complex subunit 2	protein-coding gene	Mesoderm	Kidney
Mm Hs	EHD4	Podocytes	EH domain containing 4	protein-coding gene	Mesoderm	Kidney
Mm Hs	ZFP91	Podocytes	ZFP91 zinc finger protein	protein-coding gene	Mesoderm	Kidney
Mm Hs	ETF1	Podocytes	eukaryotic translation termination factor 1	protein-coding gene	Mesoderm	Kidney
Mm Hs	EMC7	Podocytes	ER membrane protein complex subunit 7	protein-coding gene	Mesoderm	Kidney
Mm Hs	LUC7L2	Podocytes	LUC7 like 2, pre-mRNA splicing factor	protein-coding gene	Mesoderm	Kidney
Mm Hs	MAPT	Podocytes	microtubule associated protein tau	protein-coding gene	Mesoderm	Kidney
Mm Hs	CDKN1C	Podocytes	cyclin dependent kinase inhibitor 1C	protein-coding gene	Mesoderm	Kidney
Mm Hs	AQP2	Principal cells	aquaporin 2	protein-coding gene	Mesoderm	Kidney
Mm Hs	SCNN1A	Principal cells	sodium channel epithelial 1 alpha subunit	protein-coding gene	Mesoderm	Kidney
Mm Hs	AQP3	Principal cells	aquaporin 3 (Gill blood group)	protein-coding gene	Mesoderm	Kidney
Mm Hs	KCNJ1	Principal cells	potassium voltage-gated channel subfamily J member 1	protein-coding gene	Mesoderm	Kidney
Mm Hs	AVPR2	Principal cells	arginine vasopressin receptor 2	protein-coding gene	Mesoderm	Kidney
Mm Hs	SCNN1G	Principal cells	sodium channel epithelial 1 gamma subunit	protein-coding gene	Mesoderm	Kidney
Mm Hs	HSD11B2	Principal cells	hydroxysteroid 11-beta dehydrogenase 2	protein-coding gene	Mesoderm	Kidney
Mm Hs	FXYD4	Principal cells	FXYD domain containing ion transport regulator 4	protein-coding gene	Mesoderm	Kidney
Mm Hs	APELA	Principal cells	apelin receptor early endogenous ligand	protein-coding gene	Mesoderm	Kidney
Mm Hs	NPNT	Principal cells	nephronectin	protein-coding gene	Mesoderm	Kidney
Mm Hs	SCNN1B	Principal cells	sodium channel epithelial 1 beta subunit	protein-coding gene	Mesoderm	Kidney
Mm Hs	KCNE1	Principal cells	potassium voltage-gated channel subfamily E regulatory subunit 1	protein-coding gene	Mesoderm	Kidney
Mm Hs	CDH16	Principal cells	cadherin 16	protein-coding gene	Mesoderm	Kidney
Mm Hs	ADGRG1	Principal cells	adhesion G protein-coupled receptor G1	protein-coding gene	Mesoderm	Kidney
Mm Hs	TSPAN8	Principal cells	tetraspanin 8	protein-coding gene	Mesoderm	Kidney
Mm Hs	CDO1	Principal cells	cysteine dioxygenase type 1	protein-coding gene	Mesoderm	Kidney
Mm Hs	TMEM45B	Principal cells	transmembrane protein 45B	protein-coding gene	Mesoderm	Kidney
Mm Hs	TACSTD2	Principal cells	tumor associated calcium signal transducer 2	protein-coding gene	Mesoderm	Kidney
Mm Hs	PDZK1IP1	Principal cells	PDZK1 interacting protein 1	protein-coding gene	Mesoderm	Kidney
Mm Hs	L1CAM	Principal cells	L1 cell adhesion molecule	protein-coding gene	Mesoderm	Kidney
Mm Hs	CLDN4	Principal cells	claudin 4	protein-coding gene	Mesoderm	Kidney
Mm Hs	TBCK	Principal cells	TBC1 domain containing kinase	protein-coding gene	Mesoderm	Kidney
Mm Hs	TMEM229A	Principal cells	transmembrane protein 229A	protein-coding gene	Mesoderm	Kidney
Mm	GSTT1	Principal cells	glutathione S-transferase theta 1	protein-coding gene	Mesoderm	Kidney
Mm Hs	GPRC5B	Principal cells	G protein-coupled receptor class C group 5 member B	protein-coding gene	Mesoderm	Kidney
Mm	TMEM178	Principal cells	transmembrane protein 178	protein coding gene	Mesoderm	Kidney
Mm Hs	PHACTR1	Principal cells	phosphatase and actin regulator 1	protein-coding gene	Mesoderm	Kidney
Mm Hs	CELSR2	Principal cells	cadherin EGF LAG seven-pass G-type receptor 2	protein-coding gene	Mesoderm	Kidney
Mm Hs	FZD7	Principal cells	frizzled class receptor 7	protein-coding gene	Mesoderm	Kidney
Mm Hs	SLC2A9	Principal cells	solute carrier family 2 member 9	protein-coding gene	Mesoderm	Kidney
Mm Hs	RNF186	Principal cells	ring finger protein 186	protein-coding gene	Mesoderm	Kidney
Mm Hs	TRPV5	Principal cells	transient receptor potential cation channel subfamily V member 5	protein-coding gene	Mesoderm	Kidney
Mm Hs	STC1	Principal cells	stanniocalcin 1	protein-coding gene	Mesoderm	Kidney
Mm Hs	PELI2	Principal cells	pellino E3 ubiquitin protein ligase family member 2	protein-coding gene	Mesoderm	Kidney
Mm Hs	KLK1	Principal cells	kallikrein 1	protein-coding gene	Mesoderm	Kidney
Mm Hs	ACER2	Principal cells	alkaline ceramidase 2	protein-coding gene	Mesoderm	Kidney
Mm Hs	AQP4	Principal cells	aquaporin 4	protein-coding gene	Mesoderm	Kidney
Mm Hs	FZD1	Principal cells	frizzled class receptor 1	protein-coding gene	Mesoderm	Kidney
Mm Hs	GATA3	Principal cells	GATA binding protein 3	protein-coding gene	Mesoderm	Kidney
Mm Hs	LGALS3	Principal cells	galectin 3	protein-coding gene	Mesoderm	Kidney
Mm Hs	PTGES	Principal cells	prostaglandin E synthase	protein-coding gene	Mesoderm	Kidney
Mm Hs	TSPAN1	Principal cells	tetraspanin 1	protein-coding gene	Mesoderm	Kidney
Mm Hs	NR3C2	Principal cells	nuclear receptor subfamily 3 group C member 2	protein-coding gene	Mesoderm	Kidney
Mm Hs	HES1	Principal cells	hes family bHLH transcription factor 1	protein-coding gene	Mesoderm	Kidney
Mm Hs	AQP1	Proximal tubule cells	aquaporin 1 (Colton blood group)	protein-coding gene	Mesoderm	Kidney
Mm Hs	CLDN2	Proximal tubule cells	claudin 2	protein-coding gene	Mesoderm	Kidney
Mm Hs	DPP4	Proximal tubule cells	dipeptidyl peptidase 4	protein-coding gene	Mesoderm	Kidney
Mm Hs	ENPEP	Proximal tubule cells	glutamyl aminopeptidase	protein-coding gene	Mesoderm	Kidney
Mm Hs	SLC36A2	Proximal tubule cells	solute carrier family 36 member 2	protein-coding gene	Mesoderm	Kidney
Mm Hs	SLC5A1	Proximal tubule cells	solute carrier family 5 member 1	protein-coding gene	Mesoderm	Kidney
Mm Hs	SLC6A18	Proximal tubule cells	solute carrier family 6 member 18	protein-coding gene	Mesoderm	Kidney
Mm Hs	SLC6A19	Proximal tubule cells	solute carrier family 6 member 19	protein-coding gene	Mesoderm	Kidney
Mm	SLC6A20B	Proximal tubule cells	solute carrier family 6 (neurotransmitter transporter), member 20B	protein coding gene	Mesoderm	Kidney
Mm Hs	SLC5A2	Proximal tubule cells	solute carrier family 5 member 2	protein-coding gene	Mesoderm	Kidney
Mm Hs	LRP2	Proximal tubule cells	LDL receptor related protein 2	protein-coding gene	Mesoderm	Kidney
Mm Hs	PDZK1	Proximal tubule cells	PDZ domain containing 1	protein-coding gene	Mesoderm	Kidney
Mm Hs	MIOX	Proximal tubule cells	myo-inositol oxygenase	protein-coding gene	Mesoderm	Kidney
Mm Hs	SLC34A1	Proximal tubule cells	solute carrier family 34 member 1	protein-coding gene	Mesoderm	Kidney
Mm Hs	TTC36	Proximal tubule cells	tetratricopeptide repeat domain 36	protein-coding gene	Mesoderm	Kidney
Mm Hs	ASS1	Proximal tubule cells	argininosuccinate synthase 1	protein-coding gene	Mesoderm	Kidney
Mm Hs	PCK1	Proximal tubule cells	phosphoenolpyruvate carboxykinase 1	protein-coding gene	Mesoderm	Kidney
Mm Hs	FUT9	Proximal tubule cells	fucosyltransferase 9	protein-coding gene	Mesoderm	Kidney
Mm Hs	KHK	Proximal tubule cells	ketohexokinase	protein-coding gene	Mesoderm	Kidney
Mm Hs	SLC4A4	Proximal tubule cells	solute carrier family 4 member 4	protein-coding gene	Mesoderm	Kidney
Mm Hs	GLYAT	Proximal tubule cells	glycine-N-acyltransferase	protein-coding gene	Mesoderm	Kidney
Mm Hs	FBP1	Proximal tubule cells	fructose-bisphosphatase 1	protein-coding gene	Mesoderm	Kidney
Mm Hs	SLC22A6	Proximal tubule cells	solute carrier family 22 member 6	protein-coding gene	Mesoderm	Kidney
Mm Hs	SLC22A12	Proximal tubule cells	solute carrier family 22 member 12	protein-coding gene	Mesoderm	Kidney
Mm Hs	SLC47A1	Proximal tubule cells	solute carrier family 47 member 1	protein-coding gene	Mesoderm	Kidney
Mm Hs	NOX4	Proximal tubule cells	NADPH oxidase 4	protein-coding gene	Mesoderm	Kidney
Mm Hs	SLC17A1	Proximal tubule cells	solute carrier family 17 member 1	protein-coding gene	Mesoderm	Kidney
Mm Hs	SLC13A3	Proximal tubule cells	solute carrier family 13 member 3	protein-coding gene	Mesoderm	Kidney
Mm Hs	CYP2E1	Proximal tubule cells	cytochrome P450 family 2 subfamily E member 1	protein-coding gene	Mesoderm	Kidney
Mm Hs	SLC22A8	Proximal tubule cells	solute carrier family 22 member 8	protein-coding gene	Mesoderm	Kidney
Mm Hs	FOLR1	Proximal tubule cells	folate receptor 1	protein-coding gene	Mesoderm	Kidney
Mm Hs	SLC7A13	Proximal tubule cells	solute carrier family 7 member 13	protein-coding gene	Mesoderm	Kidney
Mm Hs	AK4	Proximal tubule cells	adenylate kinase 4	protein-coding gene	Mesoderm	Kidney
Mm Hs	SLC5A8	Proximal tubule cells	solute carrier family 5 member 8	protein-coding gene	Mesoderm	Kidney
Mm Hs	SLC22A1	Proximal tubule cells	solute carrier family 22 member 1	protein-coding gene	Mesoderm	Kidney
Mm Hs	GHR	Proximal tubule cells	growth hormone receptor	protein-coding gene	Mesoderm	Kidney
Mm Hs	UPB1	Proximal tubule cells	beta-ureidopropionase 1	protein-coding gene	Mesoderm	Kidney
Mm Hs	SLC17A3	Proximal tubule cells	solute carrier family 17 member 3	protein-coding gene	Mesoderm	Kidney
Mm Hs	GCDH	Proximal tubule cells	glutaryl-CoA dehydrogenase	protein-coding gene	Mesoderm	Kidney
Mm Hs	GSTZ1	Proximal tubule cells	glutathione S-transferase zeta 1	protein-coding gene	Mesoderm	Kidney
Mm Hs	ASL	Proximal tubule cells	argininosuccinate lyase	protein-coding gene	Mesoderm	Kidney
Mm Hs	FAH	Proximal tubule cells	fumarylacetoacetate hydrolase	protein-coding gene	Mesoderm	Kidney
Mm	SLCO1A6	Proximal tubule cells	solute carrier organic anion transporter family, member 1a6	protein coding gene	Mesoderm	Kidney
Mm	ECI3	Proximal tubule cells	enoyl-Coenzyme A delta isomerase 3	protein coding gene	Mesoderm	Kidney
Mm Hs	TMEM106A	Proximal tubule cells	transmembrane protein 106A	protein-coding gene	Mesoderm	Kidney
Mm Hs	GSTA2	Proximal tubule cells	glutathione S-transferase alpha 2	protein-coding gene	Mesoderm	Kidney
Mm Hs	CRYL1	Proximal tubule cells	crystallin lambda 1	protein-coding gene	Mesoderm	Kidney
Mm Hs	SLC5A12	Proximal tubule cells	solute carrier family 5 member 12	protein-coding gene	Mesoderm	Kidney
Mm	KAP	Proximal tubule cells	kidney androgen regulated protein	protein coding gene	Mesoderm	Kidney
Mm Hs	AOAH	Proximal tubule cells	acyloxyacyl hydrolase	protein-coding gene	Mesoderm	Kidney
Mm Hs	SLC13A1	Proximal tubule cells	solute carrier family 13 member 1	protein-coding gene	Mesoderm	Kidney
Mm Hs	ABCC2	Proximal tubule cells	ATP binding cassette subfamily C member 2	protein-coding gene	Mesoderm	Kidney
Mm Hs	PKHD1	Proximal tubule cells	PKHD1, fibrocystin/polyductin	protein-coding gene	Mesoderm	Kidney
Mm Hs	SLC9A8	Proximal tubule cells	solute carrier family 9 member A8	protein-coding gene	Mesoderm	Kidney
Mm	SLC22A19	Proximal tubule cells	solute carrier family 22 (organic anion transporter), member 19	protein coding gene	Mesoderm	Kidney
None	TMEM27	Proximal tubule cells	NA	NA	Mesoderm	Kidney
Mm Hs	SCIN	Proximal tubule cells	scinderin	protein-coding gene	Mesoderm	Kidney
Mm Hs	ALPL	Proximal tubule cells	alkaline phosphatase, liver/bone/kidney	protein-coding gene	Mesoderm	Kidney
Mm Hs	G6PC	Proximal tubule cells	glucose-6-phosphatase catalytic subunit	protein-coding gene	Mesoderm	Kidney
Mm	KEG1	Proximal tubule cells	kidney expressed gene 1	protein coding gene	Mesoderm	Kidney
Mm Hs	SLC22A13	Proximal tubule cells	solute carrier family 22 member 13	protein-coding gene	Mesoderm	Kidney
Mm Hs	SLC22A7	Proximal tubule cells	solute carrier family 22 member 7	protein-coding gene	Mesoderm	Kidney
Mm Hs	SLC16A9	Proximal tubule cells	solute carrier family 16 member 9	protein-coding gene	Mesoderm	Kidney
Mm Hs	AGXT2	Proximal tubule cells	alanine--glyoxylate aminotransferase 2	protein-coding gene	Mesoderm	Kidney
Mm Hs	SORD	Proximal tubule cells	sorbitol dehydrogenase	protein-coding gene	Mesoderm	Kidney
Mm Hs	SOD3	Proximal tubule cells	superoxide dismutase 3	protein-coding gene	Mesoderm	Kidney
Mm Hs	HNF4A	Proximal tubule cells	hepatocyte nuclear factor 4 alpha	protein-coding gene	Mesoderm	Kidney
Mm Hs	NME4	Proximal tubule cells	NME/NM23 nucleoside diphosphate kinase 4	protein-coding gene	Mesoderm	Kidney
Mm Hs	APOE	Proximal tubule cells	apolipoprotein E	protein-coding gene	Mesoderm	Kidney
Mm Hs	HGD	Proximal tubule cells	homogentisate 1,2-dioxygenase	protein-coding gene	Mesoderm	Kidney
Mm Hs	OSGIN1	Proximal tubule cells	oxidative stress induced growth inhibitor 1	protein-coding gene	Mesoderm	Kidney
Mm Hs	HSD11B1	Proximal tubule cells	hydroxysteroid 11-beta dehydrogenase 1	protein-coding gene	Mesoderm	Kidney
Mm Hs	SERPINF2	Proximal tubule cells	serpin family F member 2	protein-coding gene	Mesoderm	Kidney
Mm Hs	HAAO	Proximal tubule cells	3-hydroxyanthranilate 3,4-dioxygenase	protein-coding gene	Mesoderm	Kidney
Mm Hs	PPIC	Proximal tubule cells	peptidylprolyl isomerase C	protein-coding gene	Mesoderm	Kidney
Mm Hs	TFF3	Proximal tubule cells	trefoil factor 3	protein-coding gene	Mesoderm	Kidney
Mm Hs	GNG13	Proximal tubule cells	G protein subunit gamma 13	protein-coding gene	Mesoderm	Kidney
Mm Hs	SLC23A3	Proximal tubule cells	solute carrier family 23 member 3	protein-coding gene	Mesoderm	Kidney
Mm Hs	GC	Proximal tubule cells	GC, vitamin D binding protein	protein-coding gene	Mesoderm	Kidney
Mm Hs	CACNG5	Proximal tubule cells	calcium voltage-gated channel auxiliary subunit gamma 5	protein-coding gene	Mesoderm	Kidney
Mm Hs	TGFBI	Proximal tubule cells	transforming growth factor beta induced	protein-coding gene	Mesoderm	Kidney
Mm Hs	RBP4	Proximal tubule cells	retinol binding protein 4	protein-coding gene	Mesoderm	Kidney
Mm Hs	NAPSA	Proximal tubule cells	napsin A aspartic peptidase	protein-coding gene	Mesoderm	Kidney
Mm Hs	SLC26A4	Transient cells	solute carrier family 26 member 4	protein-coding gene	Mesoderm	Kidney
Mm	CAR12	Transient cells	carbonic anhydrase 12	protein coding gene	Mesoderm	Kidney
Mm Hs	RHBG	Transient cells	Rh family B glycoprotein (gene/pseudogene)	protein-coding gene	Mesoderm	Kidney
Mm Hs	HEPACAM2	Transient cells	HEPACAM family member 2	protein-coding gene	Mesoderm	Kidney
Mm Hs	INSRR	Transient cells	insulin receptor related receptor	protein-coding gene	Mesoderm	Kidney
Mm Hs	CLCNKB	Transient cells	chloride voltage-gated channel Kb	protein-coding gene	Mesoderm	Kidney
Mm Hs	COL18A1	Transient cells	collagen type XVIII alpha 1 chain	protein-coding gene	Mesoderm	Kidney
Mm Hs	SLC43A2	Transient cells	solute carrier family 43 member 2	protein-coding gene	Mesoderm	Kidney
Mm Hs	TMEM117	Transient cells	transmembrane protein 117	protein-coding gene	Mesoderm	Kidney
Mm Hs	PARM1	Transient cells	prostate androgen-regulated mucin-like protein 1	protein-coding gene	Mesoderm	Kidney
Mm Hs	ST14	Transient cells	suppression of tumorigenicity 14	protein-coding gene	Mesoderm	Kidney
Mm Hs	ENPP5	Transient cells	ectonucleotide pyrophosphatase/phosphodiesterase 5 (putative)	protein-coding gene	Mesoderm	Kidney
Mm Hs	GCLC	Transient cells	glutamate-cysteine ligase catalytic subunit	protein-coding gene	Mesoderm	Kidney
Mm Hs	SYT7	Transient cells	synaptotagmin 7	protein-coding gene	Mesoderm	Kidney
Mm Hs	ITGAV	Transient cells	integrin subunit alpha V	protein-coding gene	Mesoderm	Kidney
Mm Hs	TMEM50B	Transient cells	transmembrane protein 50B	protein-coding gene	Mesoderm	Kidney
Mm Hs	CTNNB1	Transient cells	catenin beta 1	protein-coding gene	Mesoderm	Kidney
Mm Hs	ACO2	Transient cells	aconitase 2	protein-coding gene	Mesoderm	Kidney
Mm Hs	SMPD1	Transient cells	sphingomyelin phosphodiesterase 1	protein-coding gene	Mesoderm	Kidney
Mm Hs	OGDH	Transient cells	oxoglutarate dehydrogenase	protein-coding gene	Mesoderm	Kidney
Mm Hs	SEC23B	Transient cells	Sec23 homolog B, coat complex II component	protein-coding gene	Mesoderm	Kidney
Mm Hs	CDC42BPB	Transient cells	CDC42 binding protein kinase beta	protein-coding gene	Mesoderm	Kidney
Mm Hs	PIP4K2C	Transient cells	phosphatidylinositol-5-phosphate 4-kinase type 2 gamma	protein-coding gene	Mesoderm	Kidney

## Sheet: Table S4
Table S4 Clinical phenotype data of seven single-cell sequencing datasets utilized in the study.
Patient	Sample	Organ	Tissue type	Region	PMID	Age	Gender	Treatment	AJCC stage	T stage	N stage	M stage	VHL status
P2	N01	Kidney	Normal	Adjacent normal	34099557	70	Male	Untreated	Unknown	x	x	x	VHL-
P3	N02	Kidney	Normal	Adjacent normal	34099557	69	Male	Untreated	Unknown	x	x	x	VHL+
P4	N03	Kidney	Normal	Adjacent normal	34099557	65	Female	Untreated	Unknown	x	x	x
P4	N04	Kidney	Normal	Adjacent normal	34099557	65	Female	Untreated	Unknown	x	x	x
P5	N05	Kidney	Normal	Adjacent normal	34099557	76	Male	Untreated	Unknown	x	x	x	VHL+
P6	N06	Kidney	Normal	Adjacent normal	34099557	74	Male	Untreated	Unknown	x	x	x	VHL+
P9	N07	Kidney	Normal	Adjacent normal	33861994	54	Male	Nivo-exposed	3	3a	0	0
P10	N08	Kidney	Normal	Adjacent normal	33861994	50	Male	Ipi/Nivo resistant	4	3a	1	1
P11	N09	Kidney	Normal	Adjacent normal	33861994	64	Male	Ipi/Nivo mixed response	4	3a	x	1
P12	N10	Kidney	Normal	Adjacent normal	33861994	63	Male	Ipi/Nivo complete response	4	x	x	1
P13	N11	Kidney	Normal	Adjacent normal	33861994	69	Female	Untreated	3	3a	0	0
P14	N12	Kidney	Normal	Adjacent normal	33861994	57	Female	Untreated	4	4	1	1
P15	N13	Kidney	Normal	Adjacent normal	30093597	63	Female	Untreated	1	1b	x	x	VHL+
P16	N14	Kidney	Normal	Adjacent normal	30093597	55	Male	Untreated	1	1b	x	x	VHL+
P17	N15	Kidney	Normal	Adjacent normal	30093597	55	Male	Untreated	3	3a	x	x	VHL-
P18	N16	Adrenal tissue	Normal	Adjacent normal	30093597	50	Male	Untreated	4	x	x	1	VHL-
P19	N17	Kidney	Normal	Adjacent normal	30093597	67	Male	Untreated	1	1b	x	x	VHL+
P20	N18	Kidney	Normal	Adjacent normal	30093597	79	Female	Untreated	3	3a	x	x	VHL+
P21	N19	Kidney	Normal	Adjacent normal	30093597	61	Female	Untreated	2	2b	x	x	VHL-
P22	N20	Kidney	Normal	Adjacent normal	30093597	83	Female	Untreated	4	2a	x	1	VHL+
P23	N21	Kidney	Normal	Adjacent normal	30093597	80	Male	Untreated	4	3a	x	1	VHL+
P24	N22	Kidney	Normal	Adjacent normal	30093597	61	Male	Untreated	3	3a	x	x	VHL+
P25	N23	Kidney	Normal	Adjacent normal	30093597	72	Male	Untreated	3	3a	x	x	VHL+
P26	N24	Kidney	Normal	Adjacent normal	30093597	52	Male	Untreated	4	4	x	x	VHL-
P27	N25	Kidney	Normal	Adjacent normal	30093597	61	Male	Untreated	4	2b	x	x	VHL-
P33	N26	Kidney	Normal	Adjacent normal	30093597	50		Untreated	Unknown	x	x	x	VHL+
P33	N27	Kidney	Normal	Adjacent normal	30093597	50		Untreated	Unknown	x	x	x	VHL+
P33	N28	Kidney	Normal	Adjacent normal	30093597	50		Untreated	Unknown	x	x	x	VHL+
P33	N29	Kidney	Normal	Adjacent normal	30093597	50		Untreated	Unknown	x	x	x	VHL+
P34	N30	Kidney	Normal	Adjacent normal	30093597	68		Untreated	Unknown	x	x	x	VHL-
P34	N31	Kidney	Normal	Adjacent normal	30093597	68		Untreated	Unknown	x	x	x	VHL-
P34	N32	Kidney	Normal	Adjacent normal	30093597	68		Untreated	Unknown	x	x	x	VHL-
P35	N33	Kidney	Normal	Adjacent normal	30093597	64		Untreated	Unknown	x	x	x	VHL-
P35	N34	Kidney	Normal	Adjacent normal	30093597	64		Untreated	Unknown	x	x	x	VHL-
P35	N35	Kidney	Normal	Adjacent normal	30093597	64		Untreated	Unknown	x	x	x	VHL-
P55	N36	Kidney	Normal	Adjacent normal	31896769	59	Female	Untreated	Unknown	x	x	x	Unknown
P56	N37	Kidney	Normal	Adjacent normal	31896770	65	Male	Untreated	Unknown	x	x	x	Unknown
P1	T01	Kidney	Tumor		34099557	71	Male	Untreated	Unknown	x	x	x	VHL-
P2	T02	Kidney	Tumor		34099557	70	Male	Untreated	Unknown	x	x	x	VHL-
P3	T03	Kidney	Tumor		34099557	69	Male	Untreated	Unknown	x	x	x	VHL+
P5	T04	Kidney	Tumor		34099557	76	Male	Untreated	Unknown	x	x	x	VHL+
P6	T05	Kidney	Tumor		34099557	74	Male	Untreated	Unknown	x	x	x	VHL+
P7	T06	Kidney	Tumor		34099557	66	Male	Untreated	Unknown	x	x	x	VHL+
P8	T07	Kidney	Tumor		34099557	71	Male	Untreated	Unknown	x	x	x	VHL+
P9	T08	Kidney	Tumor	LowerLateral	33861994	54	Male	Nivo-exposed	3	3a	0	0
P9	T09	Kidney	Tumor	LowerMedial	33861994	54	Male	Nivo-exposed	3	3a	0	0
P9	T10	Kidney	Tumor	SupraLateral	33861994	54	Male	Nivo-exposed	3	3a	0	0
P10	T11	Kidney	Tumor	Center	33861994	50	Male	Ipi/Nivo resistant	4	3a	1	1
P10	T12	Kidney	Tumor	Far	33861994	50	Male	Ipi/Nivo resistant	4	3a	1	1
P10	T13	Kidney	Tumor	Near	33861994	50	Male	Ipi/Nivo resistant	4	3a	1	1
P10	T14	LymphNode	LymphNode	LymphNode	33861994	50	Male	Ipi/Nivo resistant	4	3a	1	1
P11	T15	Kidney	Tumor	Center	33861994	64	Male	Ipi/Nivo mixed response	4	3a	x	1
P11	T16	Kidney	Tumor	Far	33861994	64	Male	Ipi/Nivo mixed response	4	3a	x	1
P11	T17	Kidney	Tumor	Near	33861994	64	Male	Ipi/Nivo mixed response	4	3a	x	1
P12	T18	Kidney	Tumor	Center	33861994	63	Male	Ipi/Nivo complete response	4	x	x	1
P12	T19	Kidney	Tumor	Lateral	33861994	63	Male	Ipi/Nivo complete response	4	x	x	1
P12	T20	Kidney	Tumor	Medial	33861994	63	Male	Ipi/Nivo complete response	4	x	x	1
P13	T21	Kidney	Tumor	Center	33861994	69	Female	Untreated	3	3a	0	0
P13	T22	Kidney	Tumor	Lower	33861994	69	Female	Untreated	3	3a	0	0
P13	T23	Kidney	Tumor	Upper	33861994	69	Female	Untreated	3	3a	0	0
P14	T24	Kidney	Tumor	Center	33861994	57	Female	Untreated	4	4	1	1
P14	T25	Kidney	Tumor	Far	33861994	57	Female	Untreated	4	4	1	1
P14	T26	Kidney	Tumor	Near	33861994	57	Female	Untreated	4	4	1	1
P15	T27	Kidney	Tumor		30093597	63	Female	Untreated	1	1b	x	x	VHL+
P16	T28	Kidney	Tumor		30093597	55	Male	Untreated	1	1b	x	x	VHL+
P17	T29	Kidney	Tumor		30093597	55	Male	Untreated	3	3a	x	x	VHL-
P18	T30	Adrenal tissue	Tumor	Adrenalectomy specimens	30093597	50	Male	Untreated	4	x	x	1	VHL-
P19	T31	Kidney	Tumor		30093597	67	Male	Untreated	1	1b	x	x	VHL+
P20	T32	Kidney	Tumor		30093597	79	Female	Untreated	3	3a	x	x	VHL+
P21	T33	Kidney	Tumor		30093597	61	Female	Untreated	2	2b	x	x	VHL-
P22	T34	Kidney	Tumor		30093597	83	Female	Untreated	4	2a	x	1	VHL+
P23	T35	Kidney	Tumor		30093597	80	Male	Untreated	4	3a	x	1	VHL+
P23	T36	LymphNode	LymphNode		30093597	80	Male	Untreated	4	3a	x	1	VHL+
P24	T37	Kidney	Tumor		30093597	61	Male	Untreated	3	3a	x	x	VHL+
P24	T38	Thrombus	Thrombus		30093597	61	Male	Untreated	3	3a	x	x	VHL+
P25	T39	Kidney	Tumor		30093597	72	Male	Untreated	3	3a	x	x	VHL+
P26	T40	Kidney	Tumor		30093597	52	Male	Untreated	4	4	x	x	VHL-
P27	T41	Kidney	Tumor		30093597	61	Male	Untreated	4	2b	x	x	VHL-
P28	T42	Kidney	Tumor		36801089	54	Male	Untreated	Unknown	1a	x	0	VHL-
P29	T43	Kidney	Tumor		36801089	75	Male	Untreated	Unknown	2b	x	0	VHL-
P30	T44	Kidney	Tumor		36801089	70	Male	Untreated	Unknown	3a	x	0	VHL-
P31	T45	Kidney	Tumor		36801089	70	Female	Untreated	Unknown	3a	x	0	VHL-
P31	T46	Kidney	Tumor		36801089	70	Female	Untreated	Unknown	3a	x	0	VHL-
P32	T47	Kidney	Tumor		36801089	63	Female	Untreated	Unknown	3b	x	0	VHL-
P32	T48	Thrombus	Thrombus		36801089	63	Female	Untreated	Unknown	3b	x	0	VHL-
P33	T49	Kidney	Tumor		30093597	50		Untreated	Unknown	x	x	x	VHL+
P33	T50	Kidney	Tumor		30093597	50		Untreated	Unknown	x	x	x	VHL+
P34	T51	Kidney	Tumor		30093597	68		Untreated	Unknown	x	x	x	VHL-
P34	T52	Kidney	Tumor		30093597	68		Untreated	Unknown	x	x	x	VHL-
P34	T53	Kidney	Tumor		30093597	68		Untreated	Unknown	x	x	x	VHL-
P34	T54	Kidney	Tumor		30093597	68		Untreated	Unknown	x	x	x	VHL-
P35	T55	Kidney	Tumor		30093597	64		Untreated	Unknown	x	x	x	VHL-
P35	T56	Kidney	Tumor		30093597	64		Untreated	Unknown	x	x	x	VHL-
P35	T57	Kidney	Tumor		30093597	64		Untreated	Unknown	x	x	x	VHL-
P35	T58	Kidney	Tumor		30093597	64		Untreated	Unknown	x	x	x	VHL-
P36	T59	Kidney	Tumor		36607615	58	Female	Untreated	2	1a	0	0	Unknown
P37	T60	Kidney	Tumor		36607615	63	Male	Untreated	2	1b	0	0	Unknown
P38	T61	Kidney	Tumor		36607615	27	Male	Untreated	1	1a	0	0	Unknown
P39	T62	Kidney	Tumor		36607615	51	Male	Untreated	3	2a	0	0	Unknown
P40	T63	Kidney	Tumor		36607615	40	Male	Untreated	2	1b	0	0	Unknown
P41	T64	Kidney	Tumor		36607615	47	Male	Untreated	2	1a	0	0	Unknown
P42	T65	Kidney	Tumor		36607615	55	Male	Untreated	1	2a	0	0	Unknown
P43	T66	Kidney	Tumor		36607615	29	Male	Untreated	2	1a	0	0	Unknown
P44	T67	Kidney	Tumor		36607615	40	Male	Untreated	1	1a	0	0	Unknown
P45	T68	Kidney	Tumor		36607615	51	Male	Untreated	2	1b	0	0	Unknown
P46	T69	Kidney	Tumor		36607615	60	Male	Untreated	3	1b	0	0	Unknown
P47	T70	Kidney	Tumor		36607615	58	Male	Untreated	2	1b	0	0	Unknown
P48	T71	Kidney	Tumor		36607615	53	Male	Untreated	2	1a	0	0	Unknown
P49	T72	Kidney	Tumor		36607615	47	Male	Untreated	1	1b	0	0	Unknown
P50	T73	Kidney	Tumor		36607615	60	Female	Untreated	2	1a	0	0	Unknown
P51	T74	Kidney	Tumor		36607615	66	Male	Untreated	2	1b	0	0	Unknown
P52	T75	Kidney	Tumor		36607615	48	Male	Untreated	2	1a	0	0	Unknown
P53	T76	Kidney	Tumor		36607615	55	Male	Untreated	2	1b	0	0	Unknown
P54	T77	Kidney	Tumor		36607615	57	Male	Untreated	2	1a	0	0	Unknown

## Sheet: Table S5
Table S5 List of signature genes expressed in 74 defined cell clusters in ccRCC.
(Bonferroni adjusted Wilcoxon rank-sum test (two-sided) was used for statistical analysis.)
Cell cluster	Gene	P value	avg_log2FC	pct.1	pct.2	p_val_adj
Bm_01_CD69	MTRNR2L8	0	3.88958	0.48	0.157	0
Bm_01_CD69	H3-3B	0	3.12858	0.533	0.056	0
Bm_01_CD69	CD69	0	2.59988	0.718	0.136	0
Bm_01_CD69	H3-3A	0	2.54463	0.491	0.052	0
Bm_01_CD69	RACK1	0	2.37244	0.858	0.451	0
Bm_01_CD69	FCMR	0	2.35306	0.542	0.032	0
Bm_01_CD69	H4C3	0	2.15903	0.352	0.033	0
Bm_01_CD69	GPR183	0	2.11562	0.512	0.1	0
Bm_01_CD69	JUND	6.49e-175	2.06341	0.548	0.321	2.14e-170
Bm_01_CD69	SLC2A3	0	2.0501	0.604	0.151	0
Bm_01_CD69	BTG1	0	2.01001	0.949	0.53	0
Bm_01_CD69	KLF6	0	1.90592	0.803	0.447	0
Bm_01_CD69	RSRP1	1.42e-284	1.89903	0.553	0.248	4.68e-280
Bm_01_CD69	RIPOR2	0	1.87406	0.424	0.026	0
Bm_01_CD69	LINC01857	0	1.84387	0.303	0.007	0
Bm_01_CD69	NR4A1	1.59e-168	1.84336	0.496	0.267	5.24e-164
Bm_01_CD69	ZNF331	8.5e-178	1.80403	0.328	0.106	2.8e-173
Bm_01_CD69	MS4A1	0	1.79262	0.928	0.353	0
Bm_01_CD69	ATP5F1E	0	1.78249	0.763	0.432	0
Bm_01_CD69	KLF2	3.7e-132	1.76806	0.494	0.299	1.22e-127
Bm_02_TMEM66	ATP5E	0	2.29769	0.855	0.127	0
Bm_02_TMEM66	ATP5G2	0	2.28803	0.842	0.122	0
Bm_02_TMEM66	ATP5L	0	2.14679	0.793	0.109	0
Bm_02_TMEM66	TMEM66	0	2.04252	0.728	0.089	0
Bm_02_TMEM66	COTL1	0	1.94901	0.745	0.204	0
Bm_02_TMEM66	ACTB	0	1.93709	0.926	0.693	0
Bm_02_TMEM66	GLTSCR2	0	1.90002	0.715	0.113	0
Bm_02_TMEM66	ATP5O	0	1.76993	0.608	0.08	0
Bm_02_TMEM66	PTPRCAP	0	1.72884	0.861	0.23	0
Bm_02_TMEM66	PCBP2	9.9e-298	1.62208	0.886	0.535	3.26e-293
Bm_02_TMEM66	ATP5B	0	1.6036	0.524	0.073	0
Bm_02_TMEM66	CORO1A	2.17e-290	1.58771	0.822	0.354	7.15e-286
Bm_02_TMEM66	ZFP36L1	4.4e-253	1.57589	0.775	0.33	1.45e-248
Bm_02_TMEM66	ACTG1	3.93e-226	1.5653	0.873	0.614	1.3e-221
Bm_02_TMEM66	ATP5A1	0	1.55265	0.496	0.055	0
Bm_02_TMEM66	C19orf43	0	1.54005	0.496	0.067	0
Bm_02_TMEM66	C11orf31	0	1.53352	0.539	0.081	0
Bm_02_TMEM66	ARHGDIB	5.05e-271	1.53287	0.858	0.448	1.67e-266
Bm_02_TMEM66	NHP2L1	0	1.53032	0.49	0.049	0
Bm_02_TMEM66	PPIA	9.89e-270	1.52489	0.899	0.623	3.26e-265
Bm_03_GPR183	AC090498.1	0	3.63207	0.511	0.014	0
Bm_03_GPR183	GPX3	4.47e-46	2.79299	0.311	0.072	1.47e-41
Bm_03_GPR183	ZNF90	1.07e-92	2.21665	0.297	0.035	3.54e-88
Bm_03_GPR183	ATP5E	4.82e-94	2.14854	0.703	0.18	1.59e-89
Bm_03_GPR183	GLTSCR2	2.71e-87	2.06853	0.626	0.156	8.94e-83
Bm_03_GPR183	MALAT1	4.92e-68	1.89657	0.904	0.599	1.62e-63
Bm_03_GPR183	CRIP1	2.43e-49	1.81974	0.379	0.095	8e-45
Bm_03_GPR183	ATP5L	2.27e-81	1.80814	0.626	0.159	7.49e-77
Bm_03_GPR183	GPR183	1.79e-48	1.80177	0.493	0.155	5.9e-44
Bm_03_GPR183	BTG1	6.32e-47	1.6798	0.849	0.587	2.08e-42
Bm_03_GPR183	NBEAL1	5.39e-20	1.67253	0.58	0.384	1.78e-15
Bm_03_GPR183	ATP5G2	3.58e-73	1.51137	0.653	0.175	1.18e-68
Bm_03_GPR183	C19orf43	7.96e-45	1.47934	0.384	0.099	2.62e-40
Bm_03_GPR183	H3F3B	4.86e-38	1.43835	0.799	0.557	1.6e-33
Bm_03_GPR183	POLR2J3	9.17e-61	1.40563	0.279	0.044	3.02e-56
Bm_03_GPR183	CHPT1	3.42e-20	1.36089	0.256	0.089	1.13e-15
Bm_03_GPR183	C14orf2	3.05e-46	1.34385	0.342	0.08	1e-41
Bm_03_GPR183	CD69	1.34e-27	1.33857	0.511	0.217	4.42e-23
Bm_03_GPR183	NAP1L1	2.22e-15	1.321	0.562	0.448	7.33e-11
Bm_03_GPR183	UBA52	6.95e-42	1.28031	0.886	0.715	2.29e-37
Bn_01_HLA-DQA2	GNB2L1	0	2.66115	0.966	0.296	0
Bn_01_HLA-DQA2	FAIM3	0	2.63928	0.736	0.152	0
Bn_01_HLA-DQA2	HLA-DQA2	0	2.62762	0.735	0.205	0
Bn_01_HLA-DQA2	DUSP1	0	2.62385	0.884	0.772	0
Bn_01_HLA-DQA2	2024-03-01	0	2.53223	0.432	0.039	0
Bn_01_HLA-DQA2	MTRNR2L12	0	2.50533	0.984	0.611	0
Bn_01_HLA-DQA2	HLA-DRB5	0	2.50135	0.973	0.471	0
Bn_01_HLA-DQA2	C1orf63	0	2.39461	0.639	0.152	0
Bn_01_HLA-DQA2	FAM65B	0	2.39106	0.58	0.128	0
Bn_01_HLA-DQA2	JUN	0	2.34453	0.902	0.848	0
Bn_01_HLA-DQA2	RP5-887A10.1	0	2.20566	0.409	0.088	0
Bn_01_HLA-DQA2	HLA-DRB1	0	2.18435	0.986	0.562	0
Bn_01_HLA-DQA2	TNF	2.47e-247	2.16997	0.324	0.096	8.14e-243
Bn_01_HLA-DQA2	LAPTM5	0	2.16993	0.951	0.614	0
Bn_01_HLA-DQA2	CD74	0	2.07546	0.999	0.988	0
Bn_01_HLA-DQA2	RP11-277L2.3	0	2.0754	0.397	0.073	0
Bn_01_HLA-DQA2	HLA-DQA1	0	2.07411	0.929	0.466	0
Bn_01_HLA-DQA2	CSRNP1	2.37e-192	2.05332	0.394	0.202	7.8e-188
Bn_01_HLA-DQA2	LTB	0	2.05264	0.912	0.415	0
Bn_01_HLA-DQA2	HLA-DPA1	0	2.01841	0.989	0.575	0
Bn_02_TCL1A	TCL1A	0	3.88714	0.773	0.018	0
Bn_02_TCL1A	FCER2	0	2.56859	0.622	0.06	0
Bn_02_TCL1A	IL4R	0	2.35947	0.475	0.033	0
Bn_02_TCL1A	FAM129C	0	2.29903	0.539	0.066	0
Bn_02_TCL1A	LINC00926	0	2.0672	0.755	0.211	0
Bn_02_TCL1A	IGHD	0	2.01334	0.264	0.018	0
Bn_02_TCL1A	CD37	0	1.97498	0.992	0.551	0
Bn_02_TCL1A	PPAPDC1B	0	1.96574	0.352	0.026	0
Bn_02_TCL1A	BTG1	3.99e-290	1.95537	0.945	0.566	1.31e-285
Bn_02_TCL1A	CD79B	1.03e-219	1.85938	0.783	0.4	3.39e-215
Bn_02_TCL1A	TMEM66	8.9e-256	1.85877	0.523	0.116	2.93e-251
Bn_02_TCL1A	LIMD2	7.6e-281	1.85427	0.799	0.3	2.51e-276
Bn_02_TCL1A	NCF1	1.69e-180	1.77096	0.736	0.407	5.58e-176
Bn_02_TCL1A	GLTSCR2	6.95e-207	1.72326	0.522	0.138	2.29e-202
Bn_02_TCL1A	CD72	0	1.67356	0.379	0.046	0
Bn_02_TCL1A	HVCN1	3.42e-196	1.61111	0.479	0.126	1.13e-191
Bn_02_TCL1A	FOS	6.28e-99	1.60138	0.738	0.508	2.07e-94
Bn_02_TCL1A	YBX3	2.63e-69	1.55003	0.315	0.131	8.66e-65
Bn_02_TCL1A	JUNB	1.14e-124	1.5463	0.794	0.562	3.74e-120
Bn_02_TCL1A	ZCCHC7	2.17e-151	1.54191	0.455	0.15	7.17e-147
Bn_03_STMN1	FCER1G	0	5.33531	0.951	0.018	0
Bn_03_STMN1	GPX1	3.72e-220	4.35134	0.972	0.35	1.23e-215
Bn_03_STMN1	PTCRA	0	4.21775	0.775	0	0
Bn_03_STMN1	DNASE1L3	0	3.8586	0.786	0.017	0
Bn_03_STMN1	PLAC8	3.11e-233	3.82043	0.958	0.297	1.03e-228
Bn_03_STMN1	SOX4	0	3.7634	0.695	0.053	0
Bn_03_STMN1	RP11-38J22.6	0	3.56853	0.94	0.124	0
Bn_03_STMN1	CCDC50	3.38e-219	3.50934	0.961	0.334	1.11e-214
Bn_03_STMN1	STMN1	0	3.50282	0.839	0.088	0
Bn_03_STMN1	HIST1H2AC	3.74e-93	3.42878	0.639	0.217	1.23e-88
Bn_03_STMN1	ITM2C	4.88e-142	3.37846	0.898	0.473	1.61e-137
Bn_03_STMN1	VAMP8	1.1e-159	3.37446	0.909	0.455	3.63e-155
Bn_03_STMN1	RNF130	0	3.35745	0.811	0.051	0
Bn_03_STMN1	RUNX2	0	3.34502	0.737	0.017	0
Bn_03_STMN1	TNFRSF21	0	3.30532	0.691	0.006	0
Bn_03_STMN1	IRF4	5.77e-204	3.3006	0.765	0.161	1.9e-199
Bn_03_STMN1	TGFBI	0	3.28466	0.667	0.011	0
Bn_03_STMN1	SLC20A1	2.24e-228	3.20782	0.611	0.083	7.39e-224
Bn_03_STMN1	ID2	8e-90	3.19257	0.495	0.132	2.64e-85
Bn_03_STMN1	HIGD1A	8.15e-282	3.16103	0.793	0.125	2.68e-277
Plasma_01_IGHG1	SPP1	0	5.52419	0.992	0.062	0
Plasma_01_IGHG1	IGLC3	0	5.35862	1	0.103	0
Plasma_01_IGHG1	IGHG3	0	4.37876	0.999	0.092	0
Plasma_01_IGHG1	IGHG1	0	3.94234	1	0.106	0
Plasma_01_IGHG1	CCND2	0	2.91312	0.83	0.086	0
Plasma_01_IGHG1	ITGB7	0	2.78064	0.96	0.131	0
Plasma_01_IGHG1	IGHGP	0	2.69232	0.986	0.027	0
Plasma_01_IGHG1	COMMD3	0	2.58115	0.952	0.119	0
Plasma_01_IGHG1	IGLV2-23	0	2.56778	0.957	0.014	0
Plasma_01_IGHG1	HSPB1	0	2.39161	0.974	0.315	0
Plasma_01_IGHG1	CST3	0	1.9661	0.959	0.098	0
Plasma_01_IGHG1	MAFB	0	1.96449	0.564	0.012	0
Plasma_01_IGHG1	RND3	0	1.93032	0.83	0.013	0
Plasma_01_IGHG1	IGF1	0	1.83109	0.871	0.067	0
Plasma_01_IGHG1	VSIR	0	1.82293	0.928	0.112	0
Plasma_01_IGHG1	SELENOM	0	1.79865	0.975	0.17	0
Plasma_01_IGHG1	CYBA	0	1.69414	0.999	0.55	0
Plasma_01_IGHG1	CCL3	0	1.66624	0.251	0.029	0
Plasma_01_IGHG1	PRR15	0	1.65227	0.844	0.009	0
Plasma_01_IGHG1	IGHV4-59	0	1.65029	0.621	0.012	0
Plasma_02_IGHA1	IGHA2	0	6.64541	0.519	0.022	0
Plasma_02_IGHA1	IGKC	0	5.44611	0.832	0.09	0
Plasma_02_IGHA1	IGHG4	3.03e-144	5.36956	0.612	0.278	9.99e-140
Plasma_02_IGHA1	IGLC2	1.79e-91	5.11282	0.643	0.303	5.91e-87
Plasma_02_IGHA1	IGHG2	1.97e-29	5.03467	0.445	0.27	6.49e-25
Plasma_02_IGHA1	IGHA1	0	5.00628	0.701	0.07	0
Plasma_02_IGHA1	JCHAIN	0	2.24085	0.881	0.116	0
Plasma_02_IGHA1	HSP90B1	0	1.53105	0.978	0.493	0
Plasma_02_IGHA1	XBP1	0	1.31828	0.969	0.366	0
Plasma_02_IGHA1	IGLV3-1	0	1.16023	0.418	0.011	0
Plasma_02_IGHA1	SSR4	3.52e-268	1.11891	0.995	0.547	1.16e-263
Plasma_02_IGHA1	GNAS	4.32e-289	1.07292	0.927	0.334	1.42e-284
Plasma_02_IGHA1	H1FX	1.12e-229	1.04213	0.717	0.215	3.68e-225
Plasma_02_IGHA1	DERL3	1.03e-294	1.02906	0.963	0.366	3.38e-290
Plasma_02_IGHA1	IGHG1	1.36e-52	0.983494	0.577	0.294	4.47e-48
Plasma_02_IGHA1	DUSP5	9.59e-251	0.936988	0.416	0.068	3.16e-246
Plasma_02_IGHA1	SEL1L	0	0.892525	0.824	0.182	0
Plasma_02_IGHA1	CYTOR	3.95e-248	0.880217	0.694	0.177	1.3e-243
Plasma_02_IGHA1	PRDX4	6.4e-240	0.879121	0.937	0.349	2.11e-235
Plasma_02_IGHA1	SELENOS	1.26e-254	0.873026	0.903	0.296	4.15e-250
Plasma_03_JCHAIN	JCHAIN	0	5.17819	0.882	0.133	0
Plasma_03_JCHAIN	IGLL5	0	5.12163	0.752	0.061	0
Plasma_03_JCHAIN	DERL3	0	3.60557	0.962	0.379	0
Plasma_03_JCHAIN	HSP90B1	0	3.47069	0.995	0.503	0
Plasma_03_JCHAIN	SSR4	0	3.1864	0.991	0.557	0
Plasma_03_JCHAIN	XBP1	0	3.04077	0.951	0.38	0
Plasma_03_JCHAIN	PPIB	0	2.90514	0.983	0.501	0
Plasma_03_JCHAIN	PRDX4	0	2.9047	0.915	0.363	0
Plasma_03_JCHAIN	MZB1	0	2.89757	0.997	0.479	0
Plasma_03_JCHAIN	SEC11C	0	2.82565	0.976	0.419	0
Plasma_03_JCHAIN	MYDGF	0	2.74055	0.903	0.324	0
Plasma_03_JCHAIN	PIM2	6.04e-285	2.59677	0.825	0.258	1.99e-280
Plasma_03_JCHAIN	FKBP11	0	2.57313	0.951	0.362	0
Plasma_03_JCHAIN	HSPA5	2.15e-287	2.54902	0.936	0.414	7.07e-283
Plasma_03_JCHAIN	LMAN1	0	2.51048	0.896	0.32	0
Plasma_03_JCHAIN	TMEM258	2.19e-266	2.50526	0.92	0.456	7.23e-262
Plasma_03_JCHAIN	SEC61B	0	2.50495	0.951	0.476	0
Plasma_03_JCHAIN	FKBP2	0	2.48088	0.953	0.394	0
Plasma_03_JCHAIN	SDF2L1	0	2.45398	0.905	0.324	0
Plasma_03_JCHAIN	SELENOK	1.07e-295	2.40593	0.913	0.369	3.53e-291
Plasma_04_IFITM3	CRYAB	1.36e-150	3.1109	0.632	0.208	4.47e-146
Plasma_04_IFITM3	IGLC2	6.39e-57	3.08357	0.614	0.314	2.11e-52
Plasma_04_IFITM3	IGFBP7	6.14e-190	2.92287	0.6	0.153	2.02e-185
Plasma_04_IFITM3	IGHA1	9.19e-92	2.90539	0.384	0.1	3.03e-87
Plasma_04_IFITM3	NDUFA4L2	6.46e-266	2.84646	0.606	0.112	2.13e-261
Plasma_04_IFITM3	IGKC	9.24e-182	2.64062	0.575	0.122	3.05e-177
Plasma_04_IFITM3	NNMT	3.47e-299	2.59797	0.587	0.092	1.14e-294
Plasma_04_IFITM3	MT2A	2.93e-118	2.4297	0.643	0.24	9.65e-114
Plasma_04_IFITM3	IGFBP5	2.08e-302	2.34457	0.287	0.016	6.84e-298
Plasma_04_IFITM3	IGHG2	6.25e-17	2.23484	0.427	0.276	2.06e-12
Plasma_04_IFITM3	IGHM	9.25e-06	2.10612	0.345	0.258	0.304997
Plasma_04_IFITM3	IFITM3	4.04e-257	2.06007	0.6	0.105	1.33e-252
Plasma_04_IFITM3	IGFBP3	6.27e-303	2.01542	0.427	0.042	2.07e-298
Plasma_04_IFITM3	GPX3	2.23e-225	2.00453	0.441	0.062	7.35e-221
Plasma_04_IFITM3	ADIRF	5.46e-254	1.99416	0.466	0.064	1.8e-249
Plasma_04_IFITM3	CLU	0	1.87834	0.429	0.03	0
Plasma_04_IFITM3	SERPINA1	0	1.81905	0.368	0.024	0
Plasma_04_IFITM3	APOE	3.4e-164	1.76932	0.335	0.047	1.12e-159
Plasma_04_IFITM3	IL32	1.07e-217	1.74442	0.433	0.061	3.54e-213
Plasma_04_IFITM3	IGHG4	8.53e-37	1.73455	0.528	0.291	2.81e-32
Plasma_05_IGLL5	IGJ	0	7.84046	0.963	0.134	0
Plasma_05_IGLL5	RP11-685N3.1	9.73e-106	6.0039	0.388	0.065	3.21e-101
Plasma_05_IGLL5	IGLL5	1.35e-150	3.41909	0.497	0.082	4.44e-146
Plasma_05_IGLL5	SELK	0	3.00313	0.885	0.124	0
Plasma_05_IGLL5	C19orf10	0	2.78155	0.516	0.027	0
Plasma_05_IGLL5	MZB1	4.86e-161	2.78077	0.96	0.491	1.6e-156
Plasma_05_IGLL5	RP11-290F5.1	0	2.55614	0.553	0.004	0
Plasma_05_IGLL5	ITM2C	1.04e-136	2.52662	0.913	0.472	3.42e-132
Plasma_05_IGLL5	CD38	1.63e-119	2.35384	0.73	0.27	5.36e-115
Plasma_05_IGLL5	LINC00152	0	2.34747	0.543	0.021	0
Plasma_05_IGLL5	FAM46C	0	2.34574	0.798	0.087	0
Plasma_05_IGLL5	DERL3	3.98e-25	2.29941	0.534	0.401	1.31e-20
Plasma_05_IGLL5	RPN1	7.26e-143	2.29276	0.832	0.33	2.39e-138
Plasma_05_IGLL5	SPCS3	3.99e-135	2.2628	0.873	0.394	1.32e-130
Plasma_05_IGLL5	VIMP	0	2.2437	0.475	0.031	0
Plasma_05_IGLL5	TXNDC5	2.59e-276	2.13597	0.516	0.051	8.52e-272
Plasma_05_IGLL5	XBP1	4.28e-23	2.03465	0.537	0.402	1.41e-18
Plasma_05_IGLL5	SSR3	1.16e-120	2.03171	0.891	0.522	3.82e-116
Plasma_05_IGLL5	SPCS1	2.56e-128	2.02955	0.947	0.668	8.43e-124
Plasma_05_IGLL5	SUB1	1.35e-104	2.01642	0.929	0.675	4.46e-100
Endo_01_PLVAP	PLVAP	0	1.34881	0.949	0.643	0
Endo_01_PLVAP	FLT1	0	1.34348	0.948	0.694	0
Endo_01_PLVAP	ESM1	0	1.28772	0.758	0.439	0
Endo_01_PLVAP	KCNE3	0	1.24935	0.42	0.142	0
Endo_01_PLVAP	INSR	0	1.17368	0.856	0.524	0
Endo_01_PLVAP	KDR	0	1.17231	0.824	0.507	0
Endo_01_PLVAP	VWA1	0	1.15191	0.783	0.46	0
Endo_01_PLVAP	GJA1	0	1.15068	0.676	0.372	0
Endo_01_PLVAP	ANGPT2	0	1.14125	0.504	0.276	0
Endo_01_PLVAP	RFLNB	0	1.11973	0.553	0.167	0
Endo_01_PLVAP	IVNS1ABP	0	1.05345	0.675	0.348	0
Endo_01_PLVAP	SPARCL1	0	1.03004	0.84	0.639	0
Endo_01_PLVAP	EDNRB	0	1.01621	0.715	0.394	0
Endo_01_PLVAP	PDGFD	0	1.01579	0.735	0.38	0
Endo_01_PLVAP	COL4A1	0	1.00414	0.856	0.635	0
Endo_01_PLVAP	INHBB	0	0.974246	0.426	0.199	0
Endo_01_PLVAP	STC1	0	0.956561	0.499	0.253	0
Endo_01_PLVAP	ADAMTS5	0	0.950958	0.312	0.119	0
Endo_01_PLVAP	CA4	0	0.936996	0.349	0.16	0
Endo_01_PLVAP	ENPP2	7.62e-105	0.950926	0.36	0.249	2.51e-100
Endo_02_ACKR1	ACKR1	0	3.94548	0.702	0.018	0
Endo_02_ACKR1	CLU	0	2.87264	0.725	0.154	0
Endo_02_ACKR1	VCAM1	0	2.11935	0.486	0.085	0
Endo_02_ACKR1	PTGDS	0	2.10079	0.296	0.036	0
Endo_02_ACKR1	COL3A1	0	2.08353	0.557	0.075	0
Endo_02_ACKR1	CPE	0	1.75206	0.613	0.131	0
Endo_02_ACKR1	CYP1B1	0	1.74707	0.321	0.032	0
Endo_02_ACKR1	NR2F2	0	1.67431	0.687	0.211	0
Endo_02_ACKR1	DUSP23	0	1.67169	0.644	0.218	0
Endo_02_ACKR1	FBLN2	0	1.65913	0.419	0.057	0
Endo_02_ACKR1	TFF3	0	1.6151	0.51	0.127	0
Endo_02_ACKR1	ADIRF	0	1.61408	0.885	0.481	0
Endo_02_ACKR1	VWF	0	1.60146	0.813	0.582	0
Endo_02_ACKR1	NNMT	0	1.5925	0.681	0.254	0
Endo_02_ACKR1	ADGRG6	0	1.52438	0.387	0.008	0
Endo_02_ACKR1	SELP	0	1.50455	0.507	0.043	0
Endo_02_ACKR1	IL33	0	1.45786	0.454	0.051	0
Endo_02_ACKR1	ACTN1	0	1.45095	0.515	0.104	0
Endo_02_ACKR1	MARCKS	0	1.36257	0.623	0.381	0
Endo_02_ACKR1	CCL2	1.05e-144	1.61029	0.293	0.144	3.45e-140
Endo_03_CRHBP	CRHBP	0	3.63789	0.705	0.125	0
Endo_03_CRHBP	SOST	0	3.3867	0.548	0.024	0
Endo_03_CRHBP	EHD3	0	3.09767	0.628	0.096	0
Endo_03_CRHBP	PLAT	0	2.90529	0.78	0.375	0
Endo_03_CRHBP	EMCN	0	2.58173	0.944	0.682	0
Endo_03_CRHBP	IGFBP5	0	2.08776	0.891	0.562	0
Endo_03_CRHBP	IL13RA2	0	2.05139	0.276	0.025	0
Endo_03_CRHBP	FCN3	0	2.00277	0.729	0.399	0
Endo_03_CRHBP	SYNE1	0	1.84236	0.713	0.368	0
Endo_03_CRHBP	TGFBR2	0	1.51082	0.923	0.721	0
Endo_03_CRHBP	LINC00551	0	1.49212	0.266	0.018	0
Endo_03_CRHBP	SLC14A1	0	1.47103	0.516	0.165	0
Endo_03_CRHBP	NTN4	0	1.42208	0.585	0.255	0
Endo_03_CRHBP	PLPP3	0	1.3571	0.898	0.703	0
Endo_03_CRHBP	MT1E	0	1.33421	0.575	0.273	0
Endo_03_CRHBP	MEG3	0	1.3157	0.326	0.069	0
Endo_03_CRHBP	PRX	0	1.25356	0.322	0.067	0
Endo_03_CRHBP	CD74	0	1.23653	0.991	0.902	0
Endo_03_CRHBP	SGK1	0	1.21126	0.754	0.506	0
Endo_03_CRHBP	MTRNR2L8	7.08e-35	1.27052	0.486	0.443	2.33e-30
Endo_04_MALAT1	RGCC	7.75e-38	0.510182	0.651	0.606	2.55e-33
Endo_04_MALAT1	MALAT1	3.85e-31	0.743453	0.755	0.744	1.27e-26
Endo_04_MALAT1	EGFL7	1.42e-29	0.488012	0.677	0.776	4.68e-25
Endo_04_MALAT1	INSR	6.19e-24	0.55355	0.591	0.62	2.04e-19
Endo_04_MALAT1	ARHGAP29	2.62e-16	0.561365	0.572	0.7	8.65e-12
Endo_04_MALAT1	LUC7L3	3.43e-16	0.455604	0.317	0.492	1.13e-11
Endo_04_MALAT1	DOCK6	5.2e-13	0.460858	0.275	0.411	1.72e-08
Endo_04_MALAT1	NOTCH4	5.61e-13	0.59611	0.556	0.665	1.85e-08
Endo_04_MALAT1	DGKH	2.01e-09	0.557551	0.254	0.366	6.64e-05
Endo_04_MALAT1	SHANK3	7.05e-08	0.542709	0.233	0.328	0.00232431
Endo_04_MALAT1	RAPGEF3	1.32e-07	0.548956	0.181	0.253	0.00435308
Endo_04_MALAT1	PTPRG	9.06e-06	0.476822	0.358	0.508	0.298744
Endo_04_MALAT1	RASGRP3	1.28e-05	0.523991	0.254	0.346	0.421132
Endo_04_MALAT1	NEAT1	1.33e-05	0.6471	0.628	0.715	0.437099
Endo_04_MALAT1	IVNS1ABP	2.7e-05	0.526074	0.34	0.452	0.88863
Endo_04_MALAT1	NKTR	4.59e-05	0.575778	0.365	0.518	1
Endo_04_MALAT1	XAF1	7.78e-05	0.641225	0.299	0.414	1
Endo_04_MALAT1	JCAD	0.00150364	0.45245	0.247	0.316	1
Endo_04_MALAT1	CEACAM1	0.00345783	0.551738	0.224	0.283	1
Endo_04_MALAT1	BTNL9	0.0047315	0.650891	0.42	0.496	1
Endo_05_SERPINE2	SERPINE2	0	2.51391	0.391	0.048	0
Endo_05_SERPINE2	ABI3BP	0	2.44327	0.288	0.021	0
Endo_05_SERPINE2	LTBP4	0	2.34572	0.552	0.045	0
Endo_05_SERPINE2	FBLN5	0	2.30926	0.478	0.015	0
Endo_05_SERPINE2	CLDN5	0	2.28633	0.832	0.429	0
Endo_05_SERPINE2	SEMA3G	0	2.11843	0.67	0.126	0
Endo_05_SERPINE2	KCTD12	0	2.07451	0.542	0.134	0
Endo_05_SERPINE2	GJA5	0	2.031	0.423	0.081	0
Endo_05_SERPINE2	DEPP1	0	2.00836	0.506	0.175	0
Endo_05_SERPINE2	IGF2	0	1.96141	0.288	0.019	0
Endo_05_SERPINE2	FBLN2	0	1.81271	0.419	0.072	0
Endo_05_SERPINE2	CXCL12	0	1.73633	0.429	0.122	0
Endo_05_SERPINE2	TM4SF1	0	1.69202	0.909	0.691	0
Endo_05_SERPINE2	ADAMTS6	0	1.66341	0.395	0.065	0
Endo_05_SERPINE2	SULF1	0	1.58277	0.393	0.134	0
Endo_05_SERPINE2	EDN1	0	1.58081	0.433	0.113	0
Endo_05_SERPINE2	FN1	5.28e-282	1.58986	0.758	0.494	1.74e-277
Endo_05_SERPINE2	GLUL	3.59e-230	1.99	0.517	0.273	1.18e-225
Endo_05_SERPINE2	SAT1	3.13e-195	1.77155	0.754	0.621	1.03e-190
Endo_05_SERPINE2	S100A4	1.14e-179	1.59489	0.563	0.326	3.76e-175
Endo_06_SDPR	SDPR	0	1.85059	0.703	0.167	0
Endo_06_SDPR	ATP5E	0	1.73929	0.749	0.174	0
Endo_06_SDPR	GNB2L1	0	1.60532	0.742	0.183	0
Endo_06_SDPR	TCEB2	0	1.51274	0.676	0.149	0
Endo_06_SDPR	SHFM1	0	1.48579	0.65	0.128	0
Endo_06_SDPR	ATP5L	0	1.45025	0.658	0.137	0
Endo_06_SDPR	SEPW1	0	1.44963	0.636	0.146	0
Endo_06_SDPR	PTRF	0	1.42423	0.648	0.136	0
Endo_06_SDPR	ATP5J	0	1.35839	0.636	0.131	0
Endo_06_SDPR	ATP5G2	0	1.34931	0.64	0.135	0
Endo_06_SDPR	USMG5	0	1.34017	0.608	0.126	0
Endo_06_SDPR	C19orf43	0	1.33143	0.615	0.121	0
Endo_06_SDPR	GLTSCR2	0	1.31635	0.624	0.126	0
Endo_06_SDPR	PRKCDBP	0	1.29203	0.538	0.087	0
Endo_06_SDPR	ECSCR.1	0	1.27797	0.442	0.087	0
Endo_06_SDPR	NGFRAP1	0	1.27456	0.585	0.125	0
Endo_06_SDPR	ATP5I	0	1.26379	0.641	0.143	0
Endo_06_SDPR	SEPP1	0	1.25938	0.594	0.128	0
Endo_06_SDPR	ATP5B	0	1.22693	0.578	0.122	0
Endo_06_SDPR	AC090498.1	0	1.21694	0.499	0.095	0
Endo_07_CD24	CRYAB	0	2.96021	0.727	0.296	0
Endo_07_CD24	CD24	0	2.84825	0.565	0.097	0
Endo_07_CD24	VEGFA	0	2.44145	0.497	0.113	0
Endo_07_CD24	WFDC2	0	2.36035	0.31	0.023	0
Endo_07_CD24	KRT18	0	2.3292	0.493	0.095	0
Endo_07_CD24	RARRES2	0	2.19527	0.435	0.074	0
Endo_07_CD24	TMEM176A	0	2.14913	0.426	0.071	0
Endo_07_CD24	PDZK1IP1	0	2.13026	0.409	0.072	0
Endo_07_CD24	CXCL14	0	2.09536	0.38	0.042	0
Endo_07_CD24	TMEM176B	0	1.97022	0.412	0.069	0
Endo_07_CD24	SERPINA1	4.56e-284	2.21494	0.423	0.095	1.5e-279
Endo_07_CD24	KRT8	3.1e-264	1.99228	0.402	0.093	1.02e-259
Endo_07_CD24	SPP1	9.08e-259	2.23322	0.558	0.185	2.99e-254
Endo_07_CD24	NDUFA4L2	1.57e-244	2.13164	0.64	0.24	5.18e-240
Endo_07_CD24	ATP1B1	6.95e-234	2.22878	0.575	0.219	2.29e-229
Endo_07_CD24	MT1G	9.93e-217	2.71352	0.316	0.066	3.27e-212
Endo_07_CD24	RNASET2	2.83e-178	2.41465	0.483	0.186	9.33e-174
Endo_07_CD24	ANGPTL4	3.15e-167	1.88892	0.374	0.115	1.04e-162
Endo_07_CD24	FXYD2	4.96e-151	1.91605	0.318	0.089	1.63e-146
Endo_07_CD24	GPX3	1.46e-82	2.03515	0.584	0.383	4.83e-78
Endo_08_DNAJB1	DNAJB1	1.16e-226	2.13692	0.935	0.537	3.82e-222
Endo_08_DNAJB1	HSPH1	4.08e-204	1.83099	0.764	0.329	1.35e-199
Endo_08_DNAJB1	HSPA1A	8.21e-202	1.94924	0.975	0.71	2.71e-197
Endo_08_DNAJB1	GADD45B	1.99e-186	1.81538	0.915	0.526	6.57e-182
Endo_08_DNAJB1	SOCS3	3.35e-184	1.48994	0.883	0.499	1.1e-179
Endo_08_DNAJB1	JUNB	3.38e-182	1.34567	0.978	0.76	1.11e-177
Endo_08_DNAJB1	HSP90AA1	3.81e-182	1.56008	0.986	0.848	1.26e-177
Endo_08_DNAJB1	HSPA1B	3.17e-178	1.81979	0.885	0.511	1.04e-173
Endo_08_DNAJB1	FOSB	5.27e-176	1.38583	0.921	0.545	1.74e-171
Endo_08_DNAJB1	DNAJA1	6.79e-176	1.59183	0.904	0.62	2.24e-171
Endo_08_DNAJB1	DNAJA4	4.14e-174	1.32081	0.452	0.123	1.36e-169
Endo_08_DNAJB1	BAG3	1.15e-171	1.46489	0.711	0.317	3.8e-167
Endo_08_DNAJB1	HEXIM1	4.5e-171	1.49156	0.626	0.232	1.48e-166
Endo_08_DNAJB1	SNAI1	6.16e-170	1.33376	0.508	0.158	2.03e-165
Endo_08_DNAJB1	CDKN1A	7.98e-157	1.40842	0.835	0.442	2.63e-152
Endo_08_DNAJB1	ZFAND2A	1.59e-153	1.42253	0.494	0.161	5.25e-149
Endo_08_DNAJB1	ATF3	1.76e-146	1.31344	0.721	0.317	5.79e-142
Endo_08_DNAJB1	EGR1	1.46e-138	1.47173	0.782	0.392	4.8e-134
Endo_08_DNAJB1	HSPA8	1.14e-137	1.33501	0.924	0.7	3.75e-133
Endo_08_DNAJB1	DDIT3	1.65e-106	1.35933	0.402	0.14	5.43e-102
Endo_09_PPAP2B	PPAP2B	0	5.44654	0.921	0.009	0
Endo_09_PPAP2B	PPAP2A	0	5.26242	0.91	0.01	0
Endo_09_PPAP2B	GPR116	0	4.09471	0.829	0.008	0
Endo_09_PPAP2B	ELTD1	0	3.90922	0.814	0.007	0
Endo_09_PPAP2B	C1orf63	0	2.93644	0.521	0.005	0
Endo_09_PPAP2B	MIR4435-1HG	0	2.31631	0.305	0.002	0
Endo_09_PPAP2B	SF3B14	0	2.28834	0.348	0.005	0
Endo_09_PPAP2B	2024-09-15	0	1.91621	0.252	0.002	0
Endo_09_PPAP2B	GNB2L1	2.44e-219	2.46846	0.8	0.213	8.05e-215
Endo_09_PPAP2B	MTRNR2L2	1.92e-196	4.06062	0.486	0.088	6.34e-192
Endo_09_PPAP2B	SDPR	2.02e-182	2.5533	0.705	0.196	6.67e-178
Endo_09_PPAP2B	MTRNR2L12	6.02e-180	3.20413	0.986	0.609	1.98e-175
Endo_09_PPAP2B	HLA-G	4.35e-154	2.28371	0.357	0.058	1.43e-149
Endo_09_PPAP2B	GPX1	2.04e-105	2.08273	0.733	0.351	6.72e-101
Endo_09_PPAP2B	ATPIF1	6.74e-96	2.06256	0.474	0.152	2.22e-91
Endo_09_PPAP2B	SEPP1	4.15e-92	1.98912	0.479	0.155	1.37e-87
Endo_09_PPAP2B	HLA-DRB5	1.35e-82	2.45606	0.752	0.491	4.45e-78
Endo_09_PPAP2B	SLCO2A1	8.08e-57	2.1097	0.724	0.596	2.66e-52
Endo_09_PPAP2B	DNASE1L3	2.39e-28	2.26769	0.41	0.236	7.86e-24
Endo_09_PPAP2B	FN1	2.83e-25	2.13985	0.612	0.514	9.32e-21
Endo_10_STMN1	LY6H	0	2.74866	0.284	0.006	0
Endo_10_STMN1	APOD	0	2.3876	0.422	0.057	0
Endo_10_STMN1	LOX	0	1.50865	0.406	0.035	0
Endo_10_STMN1	CHST1	0	1.44618	0.367	0.047	0
Endo_10_STMN1	CTHRC1	0	1.39731	0.426	0.054	0
Endo_10_STMN1	MMP2	2.38e-287	1.60533	0.515	0.14	7.85e-283
Endo_10_STMN1	PGF	2.14e-245	1.75751	0.465	0.127	7.06e-241
Endo_10_STMN1	TNFRSF4	1.11e-191	1.49913	0.607	0.257	3.67e-187
Endo_10_STMN1	PXDN	2.71e-161	1.33126	0.58	0.257	8.92e-157
Endo_10_STMN1	LGALS1	9.67e-159	1.51493	0.857	0.608	3.19e-154
Endo_10_STMN1	CLDN5	4.89e-155	1.64554	0.735	0.452	1.61e-150
Endo_10_STMN1	IL32	1.17e-153	1.62457	0.706	0.408	3.84e-149
Endo_10_STMN1	COL4A1	5.87e-135	1.1265	0.872	0.691	1.94e-130
Endo_10_STMN1	ADM	1.49e-133	1.26971	0.632	0.312	4.92e-129
Endo_10_STMN1	NID2	7.73e-132	1.08795	0.383	0.136	2.55e-127
Endo_10_STMN1	SERPINE1	9.23e-128	1.08975	0.562	0.251	3.04e-123
Endo_10_STMN1	MCAM	1.05e-116	1.16013	0.682	0.397	3.46e-112
Endo_10_STMN1	FABP5	4.7e-105	1.43858	0.402	0.161	1.55e-100
Endo_10_STMN1	GPIHBP1	5.81e-102	1.20003	0.349	0.134	1.92e-97
Endo_10_STMN1	STMN1	1.33e-96	1.29598	0.425	0.187	4.38e-92
Peri_01_RGS5	RGS5	0	5.64711	0.957	0.183	0
Peri_01_RGS5	ACTA2	0	4.11952	0.81	0.086	0
Peri_01_RGS5	TAGLN	0	3.97208	0.773	0.081	0
Peri_01_RGS5	BGN	0	3.74646	0.901	0.155	0
Peri_01_RGS5	MYL9	0	3.36004	0.906	0.235	0
Peri_01_RGS5	TPM2	0	3.3404	0.836	0.081	0
Peri_01_RGS5	NDUFA4L2	0	3.30259	0.897	0.167	0
Peri_01_RGS5	FRZB	0	2.55128	0.658	0.017	0
Peri_01_RGS5	PHLDA1	0	2.43744	0.751	0.161	0
Peri_01_RGS5	ITM2C	0	2.41954	0.661	0.024	0
Peri_01_RGS5	COL1A2	0	2.36161	0.618	0.02	0
Peri_01_RGS5	PDGFRB	0	2.29992	0.595	0.011	0
Peri_01_RGS5	PLAC9	0	2.24699	0.704	0.108	0
Peri_01_RGS5	MYH11	0	2.24113	0.504	0.025	0
Peri_01_RGS5	SOD3	0	2.17547	0.564	0.022	0
Peri_01_RGS5	CALD1	0	2.13236	0.946	0.671	0
Peri_01_RGS5	COL6A2	0	2.12971	0.705	0.125	0
Peri_01_RGS5	TPPP3	0	2.10622	0.561	0.024	0
Peri_01_RGS5	NOTCH3	0	2.0338	0.589	0.015	0
Peri_01_RGS5	MFGE8	0	1.99423	0.702	0.173	0
Fib_01_CARMN	CARMN	0	1.13396	0.633	0.356	0
Fib_01_CARMN	PDGFRB	0	1.10742	0.86	0.686	0
Fib_01_CARMN	CD81	0	0.952895	0.783	0.601	0
Fib_01_CARMN	2024-09-11	0	0.892998	0.704	0.469	0
Fib_01_CARMN	TBX2	0	0.878205	0.709	0.49	0
Fib_01_CARMN	NR2F2	0	0.826025	0.819	0.685	0
Fib_01_CARMN	2024-09-07	0	0.734567	0.896	0.691	0
Fib_01_CARMN	CCDC102B	8.77e-296	0.84291	0.702	0.47	2.89e-291
Fib_01_CARMN	PMEPA1	6.99e-285	0.914055	0.712	0.527	2.3e-280
Fib_01_CARMN	MEF2C	4.68e-228	0.687165	0.781	0.625	1.54e-223
Fib_01_CARMN	STEAP4	2.18e-227	1.02546	0.478	0.256	7.19e-223
Fib_01_CARMN	ITGA1	1.02e-224	0.695459	0.768	0.616	3.37e-220
Fib_01_CARMN	CYGB	2.9e-217	0.689373	0.614	0.379	9.56e-213
Fib_01_CARMN	TXNIP	2.63e-216	0.787948	0.744	0.555	8.66e-212
Fib_01_CARMN	NR2F1	2.25e-207	0.77137	0.562	0.349	7.42e-203
Fib_01_CARMN	GJC1	1.76e-187	0.718278	0.613	0.427	5.8e-183
Fib_01_CARMN	SYNE2	1.17e-181	0.703648	0.721	0.566	3.86e-177
Fib_01_CARMN	PLCG2	5.25e-171	0.672832	0.289	0.125	1.73e-166
Fib_01_CARMN	CCND2	7.06e-155	0.700414	0.589	0.437	2.33e-150
Fib_01_CARMN	CD36	8.33e-121	0.751624	0.565	0.409	2.75e-116
Fib_02_SOCS3	SOCS3	0	1.33931	0.709	0.34	0
Fib_02_SOCS3	AC020916.1	0	1.30513	0.509	0.135	0
Fib_02_SOCS3	KLF4	0	1.24609	0.453	0.186	0
Fib_02_SOCS3	BTG2	0	1.24293	0.843	0.472	0
Fib_02_SOCS3	FOSB	0	1.22791	0.932	0.596	0
Fib_02_SOCS3	ATF3	0	1.22069	0.878	0.486	0
Fib_02_SOCS3	JUNB	0	1.17036	0.988	0.81	0
Fib_02_SOCS3	RGS16	0	1.15229	0.752	0.444	0
Fib_02_SOCS3	EGR1	0	1.12534	0.899	0.55	0
Fib_02_SOCS3	ZFP36	0	1.12274	0.939	0.702	0
Fib_02_SOCS3	PPP1R15A	0	1.06843	0.93	0.628	0
Fib_02_SOCS3	JUN	0	0.992725	0.98	0.814	0
Fib_02_SOCS3	FOS	0	0.991099	0.979	0.813	0
Fib_02_SOCS3	SERTAD1	0	0.956883	0.727	0.398	0
Fib_02_SOCS3	DNAJB1	0	0.920582	0.849	0.564	0
Fib_02_SOCS3	JUND	1.43e-273	0.95783	0.848	0.665	4.72e-269
Fib_02_SOCS3	IRF1	6.66e-240	0.881301	0.631	0.381	2.19e-235
Fib_02_SOCS3	HSPA1A	4.71e-206	1.10323	0.856	0.738	1.55e-201
Fib_02_SOCS3	HSPA1B	7.21e-205	0.996018	0.734	0.532	2.38e-200
Fib_02_SOCS3	KLF2	2.81e-201	1.12679	0.505	0.287	9.27e-197
Fib_03_ACTG2	ACTG2	0	2.60517	0.444	0.071	0
Fib_03_ACTG2	S100A4	0	2.21575	0.813	0.345	0
Fib_03_ACTG2	CNN1	0	2.01027	0.713	0.177	0
Fib_03_ACTG2	TAGLN	0	1.9882	0.999	0.825	0
Fib_03_ACTG2	MYH11	0	1.94998	0.949	0.561	0
Fib_03_ACTG2	ACTA2	0	1.84516	0.994	0.837	0
Fib_03_ACTG2	CSRP1	0	1.63543	0.92	0.609	0
Fib_03_ACTG2	COL14A1	0	1.57478	0.704	0.244	0
Fib_03_ACTG2	LTBP1	0	1.56544	0.752	0.207	0
Fib_03_ACTG2	PPP1R14A	0	1.52576	0.925	0.583	0
Fib_03_ACTG2	DSTN	0	1.48286	0.994	0.908	0
Fib_03_ACTG2	ELN	0	1.45064	0.395	0.054	0
Fib_03_ACTG2	TPM2	0	1.39555	0.994	0.899	0
Fib_03_ACTG2	MYL9	0	1.36804	0.997	0.935	0
Fib_03_ACTG2	LMOD1	0	1.31324	0.743	0.307	0
Fib_03_ACTG2	SOD3	0	1.3074	0.941	0.725	0
Fib_03_ACTG2	FLNA	0	1.29122	0.908	0.635	0
Fib_03_ACTG2	SORBS2	0	1.2588	0.7	0.3	0
Fib_03_ACTG2	MYLK	0	1.20325	0.94	0.734	0
Fib_03_ACTG2	CAVIN1	0	1.18759	0.896	0.569	0
Fib_04_GNB2L1	GNB2L1	0	3.29555	0.944	0.03	0
Fib_04_GNB2L1	ATP5E	0	3.20934	0.923	0.023	0
Fib_04_GNB2L1	LHFP	0	2.96612	0.841	0.016	0
Fib_04_GNB2L1	ATP5G2	0	2.88893	0.883	0.022	0
Fib_04_GNB2L1	ATP5L	0	2.88794	0.872	0.021	0
Fib_04_GNB2L1	ATP5B	0	2.73184	0.804	0.018	0
Fib_04_GNB2L1	TCEB2	0	2.69453	0.857	0.021	0
Fib_04_GNB2L1	SEPW1	0	2.58926	0.82	0.019	0
Fib_04_GNB2L1	SHFM1	0	2.55475	0.83	0.019	0
Fib_04_GNB2L1	SELM	0	2.54877	0.773	0.018	0
Fib_04_GNB2L1	ATP5G3	0	2.46363	0.81	0.024	0
Fib_04_GNB2L1	USMG5	0	2.41806	0.777	0.018	0
Fib_04_GNB2L1	ATP5J	0	2.35127	0.789	0.018	0
Fib_04_GNB2L1	NGFRAP1	0	2.34799	0.751	0.018	0
Fib_04_GNB2L1	GLTSCR2	0	2.34371	0.767	0.018	0
Fib_04_GNB2L1	ATP5D	0	2.32682	0.761	0.018	0
Fib_04_GNB2L1	ATP5I	0	2.30347	0.767	0.023	0
Fib_04_GNB2L1	ATP5O	0	2.29982	0.757	0.018	0
Fib_04_GNB2L1	LINC00152	0	2.26239	0.658	0.016	0
Fib_04_GNB2L1	FABP4	1.65e-293	2.27785	0.409	0.129	5.43e-289
Fib_05_H3-3B	H3-3B	0	3.70624	0.961	0.062	0
Fib_05_H3-3B	IFITM1	0	3.12892	0.893	0.303	0
Fib_05_H3-3B	H3-3A	0	2.94367	0.931	0.058	0
Fib_05_H3-3B	MTRNR2L12	0	2.73829	0.968	0.553	0
Fib_05_H3-3B	SEPTIN7	0	2.68955	0.85	0.05	0
Fib_05_H3-3B	SEPTIN4	0	2.18814	0.687	0.032	0
Fib_05_H3-3B	H2AJ	0	2.08576	0.705	0.034	0
Fib_05_H3-3B	H1-0	0	1.97975	0.572	0.021	0
Fib_05_H3-3B	H2AZ1	0	1.97139	0.65	0.042	0
Fib_05_H3-3B	GABARAP	0	1.90903	0.797	0.158	0
Fib_05_H3-3B	SEPTIN2	0	1.78894	0.643	0.039	0
Fib_05_H3-3B	SEPTIN11	0	1.72225	0.564	0.028	0
Fib_05_H3-3B	H4C3	0	1.68673	0.509	0.032	0
Fib_05_H3-3B	ATP6V0C	0	1.60005	0.582	0.046	0
Fib_05_H3-3B	ECRG4	0	1.58699	0.366	0.01	0
Fib_05_H3-3B	MATR3	0	1.50221	0.564	0.047	0
Fib_05_H3-3B	BGN	0	1.49966	0.988	0.92	0
Fib_05_H3-3B	PCBP2	0	1.46756	0.928	0.698	0
Fib_05_H3-3B	NME2	0	1.44405	0.568	0.08	0
Fib_05_H3-3B	MTRNR2L8	3.04e-270	2.93508	0.676	0.427	1e-265
Fib_06_MT1G	MT1G	0	3.8216	0.362	0.038	0
Fib_06_MT1G	CD24	0	3.44011	0.711	0.09	0
Fib_06_MT1G	RNASET2	0	3.28934	0.655	0.122	0
Fib_06_MT1G	SPP1	0	3.1533	0.676	0.154	0
Fib_06_MT1G	ATP1B1	0	3.14001	0.797	0.145	0
Fib_06_MT1G	PLIN2	0	2.95425	0.738	0.257	0
Fib_06_MT1G	SERPINA1	0	2.92864	0.593	0.085	0
Fib_06_MT1G	TMEM176A	0	2.90089	0.632	0.082	0
Fib_06_MT1G	CLU	0	2.806	0.679	0.117	0
Fib_06_MT1G	TMEM176B	0	2.73456	0.616	0.081	0
Fib_06_MT1G	S100A10	0	2.71147	0.815	0.191	0
Fib_06_MT1G	VEGFA	0	2.68107	0.674	0.182	0
Fib_06_MT1G	PDZK1IP1	0	2.63565	0.599	0.055	0
Fib_06_MT1G	IGFBP3	0	2.49537	0.566	0.166	0
Fib_06_MT1G	CYB5A	0	2.48402	0.759	0.325	0
Fib_06_MT1G	HILPDA	0	2.39204	0.58	0.108	0
Fib_06_MT1G	EGLN3	0	2.3853	0.605	0.049	0
Fib_06_MT1G	CRYAB	0	2.38489	0.927	0.675	0
Fib_06_MT1G	TSPAN1	0	2.26925	0.411	0.015	0
Fib_06_MT1G	NAT8	0	2.24104	0.388	0.024	0
Fib_07_LUM	LUM	0	4.02001	0.466	0.034	0
Fib_07_LUM	DCN	0	3.95179	0.6	0.128	0
Fib_07_LUM	COL1A1	0	2.84483	0.883	0.475	0
Fib_07_LUM	VCAN	0	2.71523	0.641	0.093	0
Fib_07_LUM	CCDC80	0	2.5507	0.688	0.244	0
Fib_07_LUM	C7	0	2.50217	0.393	0.044	0
Fib_07_LUM	C1S	0	2.38419	0.792	0.249	0
Fib_07_LUM	EFEMP1	0	2.23634	0.344	0.022	0
Fib_07_LUM	ADH1B	0	2.13171	0.367	0.06	0
Fib_07_LUM	CTHRC1	0	2.02377	0.285	0.019	0
Fib_07_LUM	ANXA2	2.29e-304	2.5246	0.652	0.219	7.54e-300
Fib_07_LUM	C1R	3.44e-289	2.00168	0.777	0.327	1.13e-284
Fib_07_LUM	S100A10	3.64e-214	2.45754	0.586	0.219	1.2e-209
Fib_07_LUM	SERPINF1	6.35e-125	2.05387	0.348	0.116	2.09e-120
Fib_07_LUM	CXCL14	1.01e-113	2.39382	0.288	0.082	3.34e-109
Fib_07_LUM	FBLN1	6.4e-80	2.04777	0.345	0.151	2.11e-75
Fib_07_LUM	POSTN	3.37e-73	2.1153	0.289	0.117	1.11e-68
Fib_07_LUM	IGFBP6	5.91e-67	2.25246	0.47	0.268	1.95e-62
Fib_07_LUM	CYR61	3.04e-37	2.07684	0.399	0.262	1e-32
Fib_07_LUM	CTGF	2.5e-31	1.94844	0.438	0.31	8.24e-27
Fib_08_GBP4	GBP4	5.08e-95	2.17942	0.693	0.294	1.68e-90
Fib_08_GBP4	GBP1	8.75e-77	1.9068	0.655	0.307	2.89e-72
Fib_08_GBP4	IFIT3	6.62e-61	1.23963	0.68	0.334	2.18e-56
Fib_08_GBP4	WARS	7.81e-59	0.912184	0.348	0.103	2.57e-54
Fib_08_GBP4	STAT1	4.3e-54	1.28235	0.655	0.35	1.42e-49
Fib_08_GBP4	LAP3	1.4e-53	1.15411	0.617	0.319	4.61e-49
Fib_08_GBP4	ISG15	7.09e-51	1.39781	0.844	0.593	2.34e-46
Fib_08_GBP4	PARP14	2.35e-46	1.12203	0.615	0.32	7.76e-42
Fib_08_GBP4	RARRES3	7.56e-43	1.107	0.594	0.315	2.49e-38
Fib_08_GBP4	IFIT2	2.88e-42	1.13573	0.562	0.281	9.5e-38
Fib_08_GBP4	APOL6	2.91e-42	0.883002	0.509	0.238	9.59e-38
Fib_08_GBP4	GBP2	6.66e-41	1.15468	0.72	0.458	2.2e-36
Fib_08_GBP4	TAP1	1.97e-40	0.928385	0.526	0.26	6.49e-36
Fib_08_GBP4	PSME2	3.66e-31	0.863845	0.766	0.561	1.21e-26
Fib_08_GBP4	IFI44L	5.9e-31	0.892984	0.413	0.198	1.94e-26
Fib_08_GBP4	IFI6	1.71e-29	0.821656	0.773	0.539	5.64e-25
Fib_08_GBP4	MX1	6.94e-29	0.951978	0.355	0.155	2.29e-24
Fib_08_GBP4	COL3A1	3.6e-27	1.01588	0.751	0.577	1.19e-22
Fib_08_GBP4	IRF1	9.25e-26	1.01395	0.652	0.433	3.05e-21
Fib_08_GBP4	COL4A1	9.41e-22	0.835981	0.846	0.681	3.1e-17
Fib_09_PTGDS	PTGDS	0	6.63992	0.709	0.014	0
Fib_09_PTGDS	PODXL	0	5.62395	0.715	0.026	0
Fib_09_PTGDS	MME	0	4.97026	0.794	0.011	0
Fib_09_PTGDS	PLA2R1	0	4.83285	0.715	0.054	0
Fib_09_PTGDS	CHI3L1	0	4.66052	0.63	0.002	0
Fib_09_PTGDS	NDNF	0	4.50401	0.709	0.001	0
Fib_09_PTGDS	AIF1	0	4.46978	0.818	0.045	0
Fib_09_PTGDS	NPHS2	0	4.45669	0.685	0	0
Fib_09_PTGDS	SPOCK2	0	4.16939	0.582	0.013	0
Fib_09_PTGDS	CLIC5	0	4.07401	0.727	0.002	0
Fib_09_PTGDS	PTPRO	0	3.89366	0.612	0.002	0
Fib_09_PTGDS	COL4A3	0	3.89088	0.667	0.011	0
Fib_09_PTGDS	PCOLCE2	0	3.67972	0.709	0.017	0
Fib_09_PTGDS	CDC42EP3	0	3.63627	0.727	0.051	0
Fib_09_PTGDS	ALS2CL	0	3.49286	0.57	0.019	0
Fib_09_PTGDS	FGF1	7.51e-236	3.59229	0.685	0.066	2.48e-231
Fib_09_PTGDS	NPNT	2.17e-218	3.92677	0.727	0.083	7.16e-214
Fib_09_PTGDS	TGFBR3	1.92e-179	3.62927	0.721	0.101	6.33e-175
Fib_09_PTGDS	MTRNR2L2	8.44e-56	4.20974	0.376	0.07	2.78e-51
Fib_09_PTGDS	HTRA1	4.57e-41	3.67879	0.648	0.333	1.51e-36
Fib_10_CTSK	SF3B14	0	2.9193	0.596	0.003	0
Fib_10_CTSK	RARRES1	6.16e-91	3.97814	0.308	0.02	2.03e-86
Fib_10_CTSK	GNB2L1	1.69e-76	3.69112	0.702	0.139	5.56e-72
Fib_10_CTSK	S100A10	1.88e-64	3.94307	0.817	0.236	6.2e-60
Fib_10_CTSK	ATP5G3	2.06e-63	3.47399	0.596	0.117	6.78e-59
Fib_10_CTSK	PLOD2	5.35e-55	4.34755	0.558	0.113	1.76e-50
Fib_10_CTSK	EFEMP1	3.66e-49	2.82705	0.317	0.038	1.21e-44
Fib_10_CTSK	SEPP1	1.29e-43	3.13568	0.5	0.103	4.24e-39
Fib_10_CTSK	ATP1B1	1.59e-43	2.82289	0.663	0.192	5.23e-39
Fib_10_CTSK	SLC29A1	2.24e-39	3.02548	0.452	0.099	7.39e-35
Fib_10_CTSK	CD74	6.02e-35	3.45654	0.808	0.371	1.98e-30
Fib_10_CTSK	TMSB10	6.41e-35	3.22174	0.971	0.941	2.11e-30
Fib_10_CTSK	ENO1	9.72e-31	2.86672	0.856	0.627	3.2e-26
Fib_10_CTSK	SGK1	2.09e-24	2.87983	0.49	0.175	6.89e-20
Fib_10_CTSK	G0S2	6.21e-16	3.35209	0.452	0.193	2.05e-11
Fib_10_CTSK	ZFP36L2	5.19e-15	2.70862	0.577	0.36	1.71e-10
Fib_10_CTSK	TGFBI	5.36e-15	3.58458	0.558	0.334	1.77e-10
Fib_10_CTSK	SPP1	8.95e-14	3.38492	0.423	0.193	2.95e-09
Fib_10_CTSK	CTSK	2.16e-09	5.74469	0.337	0.163	7.12e-05
Fib_10_CTSK	GPX3	1.93e-07	2.96653	0.663	0.667	0.00637123
Fib_11_STMN1	PTTG1	0	3.20494	0.677	0.025	0
Fib_11_STMN1	CENPF	0	3.00216	0.671	0.01	0
Fib_11_STMN1	UBE2C	0	2.72831	0.598	0.006	0
Fib_11_STMN1	TOP2A	0	2.54104	0.646	0.005	0
Fib_11_STMN1	BIRC5	0	2.22976	0.616	0.003	0
Fib_11_STMN1	PCLAF	0	2.17127	0.61	0.009	0
Fib_11_STMN1	MKI67	0	2.15631	0.549	0.002	0
Fib_11_STMN1	CCNB1	0	2.09037	0.488	0.017	0
Fib_11_STMN1	TYMS	4.38e-269	2.40574	0.695	0.056	1.44e-264
Fib_11_STMN1	STMN1	2.36e-258	3.60256	0.909	0.115	7.79e-254
Fib_11_STMN1	CKS2	3.26e-79	2.03565	0.628	0.142	1.08e-74
Fib_11_STMN1	HMGB2	4.85e-77	2.75081	0.75	0.249	1.6e-72
Fib_11_STMN1	TUBB	8.95e-73	2.48504	0.945	0.652	2.95e-68
Fib_11_STMN1	TUBA1B	4.58e-67	2.42937	0.933	0.78	1.51e-62
Fib_11_STMN1	HMGN2	1.04e-65	2.23735	0.951	0.724	3.43e-61
Fib_11_STMN1	ANXA2	2.5e-57	2.58651	0.72	0.239	8.23e-53
Fib_11_STMN1	S100A10	5.3e-54	2.45682	0.695	0.235	1.75e-49
Fib_11_STMN1	H2AFZ	6.07e-27	2.44613	0.683	0.516	2e-22
Fib_11_STMN1	H2AZ1	8.7e-18	2.15878	0.28	0.1	2.87e-13
Fib_11_STMN1	HIST1H4C	1.96e-05	2.26301	0.512	0.407	0.646492
CD8T_01_CD14	NKG7	0	3.34858	0.573	0.106	0
CD8T_01_CD14	GNLY	0	3.22544	0.303	0.031	0
CD8T_01_CD14	CCL5	0	3.1786	0.4	0.058	0
CD8T_01_CD14	GZMA	0	2.94036	0.65	0.024	0
CD8T_01_CD14	IL32	0	2.89372	0.677	0.085	0
CD8T_01_CD14	GZMK	0	2.8216	0.443	0.023	0
CD8T_01_CD14	IL7R	0	2.54461	0.431	0.038	0
CD8T_01_CD14	PTPRCAP	0	2.42699	0.541	0.025	0
CD8T_01_CD14	CD8A	0	2.42175	0.446	0.016	0
CD8T_01_CD14	CD3E	0	2.33781	0.602	0.021	0
CD8T_01_CD14	CST7	0	2.27606	0.562	0.071	0
CD8T_01_CD14	CD2	0	2.19971	0.587	0.03	0
CD8T_01_CD14	CD3D	0	2.08074	0.532	0.02	0
CD8T_01_CD14	CTSW	0	1.9066	0.463	0.031	0
CD8T_01_CD14	CD8B	0	1.86152	0.375	0.011	0
CD8T_01_CD14	LCK	0	1.76797	0.495	0.014	0
CD8T_01_CD14	CD7	0	1.71926	0.442	0.065	0
CD8T_01_CD14	LTB	0	1.7113	0.487	0.169	0
CD8T_01_CD14	IFITM1	0	1.67521	0.469	0.113	0
CD8T_01_CD14	CD247	0	1.65654	0.421	0.013	0
DC1	DNASE1L3	0	3.0579	0.614	0.017	0
DC1	IDO1	0	2.75359	0.655	0.016	0
DC1	C1orf54	0	2.36579	0.735	0.261	0
DC1	LAMP3	0	2.3007	0.253	0.014	0
DC1	BIRC3	0	2.2652	0.539	0.195	0
DC1	MARCKSL1	0	2.18779	0.657	0.187	0
DC1	SNX3	0	2.17698	0.843	0.665	0
DC1	IRF8	0	2.1296	0.677	0.294	0
DC1	WDFY4	0	2.12074	0.591	0.102	0
DC1	CLEC9A	0	2.1181	0.527	0.051	0
DC1	S100B	0	2.09025	0.335	0.052	0
DC1	CPNE3	0	2.03435	0.603	0.238	0
DC1	RGCC	0	1.91809	0.571	0.174	0
DC1	LGALS2	0	1.90558	0.674	0.227	0
DC1	CLNK	0	1.89796	0.529	0.009	0
DC1	CCND1	0	1.84201	0.517	0.139	0
DC1	XCR1	0	1.65463	0.437	0.001	0
DC1	DUSP4	0	1.63531	0.42	0.065	0
DC1	TXN	1.26e-274	2.53729	0.747	0.476	4.16e-270
DC1	CPVL	1.4e-119	1.77295	0.629	0.566	4.63e-115
DC2	FCER1A	0	3.07425	0.808	0.097	0
DC2	CD1C	0	2.51307	0.598	0.049	0
DC2	CD1E	0	2.34848	0.577	0.039	0
DC2	HLA-DQB2	0	2.07854	0.573	0.252	0
DC2	CLEC10A	0	1.9754	0.606	0.145	0
DC2	PKIB	0	1.33298	0.618	0.199	0
DC2	FCGR2B	0	1.28516	0.829	0.4	0
DC2	IL1R2	0	1.25479	0.348	0.073	0
DC2	PPA1	0	1.22172	0.722	0.33	0
DC2	AREG	0	1.17553	0.527	0.259	0
DC2	HLA-DQA1	0	1.14512	0.996	0.771	0
DC2	HLA-DQA2	0	1.09122	0.69	0.439	0
DC2	HERPUD1	0	1.06059	0.823	0.625	0
DC2	HLA-DQB1	0	1.05737	0.997	0.839	0
DC2	RNASE6	0	1.04541	0.744	0.452	0
DC2	PLD4	0	1.03283	0.685	0.301	0
DC2	HLA-DPB1	0	1.02179	1	0.919	0
DC2	GSN	0	1.01522	0.765	0.443	0
DC2	NDRG2	0	1.00056	0.476	0.096	0
DC2	GPR183	0	0.947161	0.587	0.349	0
Maph_01_CCL3	CCL3	0	1.64407	0.362	0.166	0
Maph_01_CCL3	GPR183	0	1.38066	0.704	0.314	0
Maph_01_CCL3	CXCL8	0	1.28513	0.31	0.14	0
Maph_01_CCL3	OLR1	0	1.25753	0.653	0.235	0
Maph_01_CCL3	CCL4	0	1.25742	0.295	0.157	0
Maph_01_CCL3	ZNF331	0	1.21404	0.621	0.27	0
Maph_01_CCL3	C3	0	1.1504	0.759	0.324	0
Maph_01_CCL3	HERPUD1	0	1.08845	0.915	0.595	0
Maph_01_CCL3	ATF3	0	0.936041	0.723	0.467	0
Maph_01_CCL3	NR4A3	0	0.930267	0.502	0.19	0
Maph_01_CCL3	HSPB1	0	0.91376	0.797	0.558	0
Maph_01_CCL3	YWHAH	0	0.911922	0.741	0.38	0
Maph_01_CCL3	ALOX5AP	0	0.908411	0.698	0.333	0
Maph_01_CCL3	PLAUR	0	0.905548	0.814	0.481	0
Maph_01_CCL3	NFKBIA	0	0.869423	0.897	0.631	0
Maph_01_CCL3	BAG3	0	0.855406	0.398	0.2	0
Maph_01_CCL3	CHMP1B	0	0.854045	0.594	0.316	0
Maph_01_CCL3	CXCL2	0	0.853617	0.352	0.2	0
Maph_01_CCL3	PLD4	0	0.844025	0.658	0.274	0
Maph_01_CCL3	GADD45B	0	0.828235	0.835	0.551	0
Maph_02_FCGR3A	LST1	0	1.73403	0.826	0.849	0
Maph_02_FCGR3A	CD52	0	1.45879	0.569	0.489	0
Maph_02_FCGR3A	FAM65B	0	1.45144	0.292	0.114	0
Maph_02_FCGR3A	FAM26F	0	1.41764	0.528	0.316	0
Maph_02_FCGR3A	NFKBIZ	0	1.37222	0.61	0.549	0
Maph_02_FCGR3A	RHOB	0	1.37001	0.762	0.773	0
Maph_02_FCGR3A	FGR	0	1.35061	0.556	0.527	0
Maph_02_FCGR3A	S100A4	0	1.33214	0.875	0.883	0
Maph_02_FCGR3A	TNFRSF1B	0	1.29605	0.626	0.657	0
Maph_02_FCGR3A	S100A8	0	1.28019	0.507	0.343	0
Maph_02_FCGR3A	GNB2L1	0	1.25476	0.747	0.46	0
Maph_02_FCGR3A	S100A6	0	1.22226	0.865	0.879	0
Maph_02_FCGR3A	DUSP1	0	1.21503	0.908	0.949	0
Maph_02_FCGR3A	H3F3A	0	1.20757	0.83	0.695	0
Maph_02_FCGR3A	IL8	0	1.18697	0.294	0.144	0
Maph_02_FCGR3A	HSPA1B	1.14e-291	1.20159	0.705	0.738	3.76e-287
Maph_02_FCGR3A	LYST	3.73e-275	1.33609	0.432	0.361	1.23e-270
Maph_02_FCGR3A	NAAA	6.68e-195	1.29397	0.467	0.46	2.2e-190
Maph_02_FCGR3A	FCGR3A	2.79e-185	1.46661	0.628	0.701	9.21e-181
Maph_02_FCGR3A	CYTIP	7.26e-111	1.37345	0.467	0.506	2.39e-106
Maph_03_APOC1	APOC1	0	2.81936	0.88	0.374	0
Maph_03_APOC1	GPNMB	0	2.70142	0.836	0.192	0
Maph_03_APOC1	APOE	0	2.42253	0.875	0.397	0
Maph_03_APOC1	CTSD	0	2.22786	0.918	0.643	0
Maph_03_APOC1	FABP5	0	2.02338	0.769	0.281	0
Maph_03_APOC1	LGMN	0	1.83031	0.716	0.231	0
Maph_03_APOC1	SPP1	0	1.80179	0.4	0.167	0
Maph_03_APOC1	LGALS3	0	1.7877	0.897	0.561	0
Maph_03_APOC1	ACP5	0	1.72905	0.689	0.217	0
Maph_03_APOC1	LIPA	0	1.68927	0.859	0.399	0
Maph_03_APOC1	CTSL	0	1.68054	0.84	0.347	0
Maph_03_APOC1	NUPR1	0	1.67665	0.519	0.098	0
Maph_03_APOC1	FTL	0	1.52606	0.925	0.79	0
Maph_03_APOC1	CTSB	0	1.494	0.92	0.673	0
Maph_03_APOC1	CD9	0	1.42519	0.834	0.349	0
Maph_03_APOC1	CD63	0	1.42241	0.917	0.641	0
Maph_03_APOC1	CSTB	0	1.39714	0.899	0.615	0
Maph_03_APOC1	CTSZ	0	1.34204	0.831	0.492	0
Maph_03_APOC1	GCHFR	0	1.32042	0.396	0.093	0
Maph_03_APOC1	PLA2G7	0	1.27819	0.481	0.118	0
Maph_04_SELENOP	SELENOP	0	3.21901	0.581	0.128	0
Maph_04_SELENOP	RNASE1	0	2.64989	0.481	0.119	0
Maph_04_SELENOP	SEPP1	0	2.40255	0.263	0.061	0
Maph_04_SELENOP	SLC40A1	0	2.19799	0.799	0.241	0
Maph_04_SELENOP	FOLR2	0	2.13482	0.624	0.139	0
Maph_04_SELENOP	PLTP	0	1.85087	0.676	0.21	0
Maph_04_SELENOP	STAB1	0	1.73323	0.766	0.291	0
Maph_04_SELENOP	DAB2	0	1.71818	0.906	0.395	0
Maph_04_SELENOP	F13A1	0	1.71575	0.646	0.242	0
Maph_04_SELENOP	MRC1	0	1.64304	0.333	0.047	0
Maph_04_SELENOP	PDK4	0	1.63285	0.717	0.34	0
Maph_04_SELENOP	LGMN	0	1.62133	0.673	0.24	0
Maph_04_SELENOP	SLCO2B1	0	1.58155	0.759	0.255	0
Maph_04_SELENOP	MS4A4A	0	1.56225	0.773	0.354	0
Maph_04_SELENOP	C1QA	0	1.53074	0.993	0.578	0
Maph_04_SELENOP	MAF	0	1.51388	0.551	0.158	0
Maph_04_SELENOP	C1QB	0	1.50838	0.988	0.53	0
Maph_04_SELENOP	CD163	0	1.45827	0.772	0.364	0
Maph_04_SELENOP	CCL3	0	1.4344	0.332	0.178	0
Maph_04_SELENOP	A2M	0	1.39412	0.79	0.327	0
Maph_05_C1QC	C1QC	0	1.57051	0.872	0.526	0
Maph_05_C1QC	IL8	0	1.55881	0.354	0.144	0
Maph_05_C1QC	RGS1	0	1.4888	0.813	0.608	0
Maph_05_C1QC	TREM2	0	1.48549	0.667	0.424	0
Maph_05_C1QC	SGK1	0	1.47308	0.743	0.681	0
Maph_05_C1QC	C1QA	0	1.30674	0.888	0.593	0
Maph_05_C1QC	HLA-DRB5	0	1.28771	0.918	0.878	0
Maph_05_C1QC	C1QB	0	1.26885	0.876	0.546	0
Maph_05_C1QC	CD74	0	1.24444	0.99	0.985	0
Maph_05_C1QC	HLA-DQB1	0	1.21886	0.923	0.843	0
Maph_05_C1QC	HLA-DPA1	0	1.14923	0.97	0.934	0
Maph_05_C1QC	OLFML3	0	1.13233	0.394	0.228	0
Maph_05_C1QC	HLA-DPB1	0	1.12519	0.966	0.92	0
Maph_05_C1QC	HLA-DQA1	0	1.11926	0.909	0.775	0
Maph_05_C1QC	ADORA3	0	1.1112	0.342	0.176	0
Maph_05_C1QC	GPX1	0	1.10641	0.807	0.73	0
Maph_05_C1QC	CX3CR1	0	1.08129	0.424	0.27	0
Maph_05_C1QC	JUN	1.29e-302	1.22947	0.824	0.862	4.24e-298
Maph_05_C1QC	EGR1	6.98e-179	1.45274	0.448	0.36	2.3e-174
Maph_05_C1QC	SPP1	5.84e-166	1.6319	0.287	0.182	1.93e-161
Maph_06_CXCL10	CXCL10	0	3.04599	0.264	0.051	0
Maph_06_CXCL10	C3	0	1.45759	0.822	0.35	0
Maph_06_CXCL10	GBP1	0	1.34817	0.531	0.27	0
Maph_06_CXCL10	GBP4	0	1.04263	0.581	0.263	0
Maph_06_CXCL10	CALHM6	0	1.03228	0.48	0.226	0
Maph_06_CXCL10	SERPING1	0	1.00426	0.591	0.229	0
Maph_06_CXCL10	GBP5	0	1.00235	0.433	0.181	0
Maph_06_CXCL10	C1QB	0	0.977437	0.908	0.547	0
Maph_06_CXCL10	APOE	0	0.965564	0.814	0.418	0
Maph_06_CXCL10	PLD4	0	0.93216	0.68	0.3	0
Maph_06_CXCL10	C1QC	0	0.900786	0.915	0.526	0
Maph_06_CXCL10	A2M	0	0.897919	0.74	0.342	0
Maph_06_CXCL10	C1QA	0	0.869136	0.93	0.593	0
Maph_06_CXCL10	STAT1	0	0.852413	0.706	0.429	0
Maph_06_CXCL10	OLFML3	0	0.842022	0.534	0.22	0
Maph_06_CXCL10	GSN	0	0.841409	0.831	0.437	0
Maph_06_CXCL10	ANKRD22	0	0.830759	0.435	0.126	0
Maph_06_CXCL10	MS4A6A	0	0.827509	0.916	0.614	0
Maph_06_CXCL10	LGALS3BP	0	0.816914	0.566	0.227	0
Maph_06_CXCL10	LILRB4	0	0.812425	0.743	0.375	0
Maph_07_CRYAB	CRYAB	0	3.76958	0.665	0.091	0
Maph_07_CRYAB	NDUFA4L2	0	3.44034	0.544	0.079	0
Maph_07_CRYAB	GPX3	0	3.35267	0.566	0.181	0
Maph_07_CRYAB	NNMT	0	3.0514	0.491	0.053	0
Maph_07_CRYAB	CD24	0	2.65516	0.436	0.037	0
Maph_07_CRYAB	MT1E	0	2.65297	0.341	0.067	0
Maph_07_CRYAB	CXCL14	0	2.49793	0.363	0.024	0
Maph_07_CRYAB	PDZK1IP1	0	2.42018	0.416	0.028	0
Maph_07_CRYAB	IGFBP3	0	2.32855	0.349	0.041	0
Maph_07_CRYAB	RARRES2	0	2.20525	0.359	0.022	0
Maph_07_CRYAB	ANGPTL4	0	2.12176	0.331	0.03	0
Maph_07_CRYAB	KRT18	0	2.08233	0.359	0.036	0
Maph_07_CRYAB	CLU	0	2.0365	0.372	0.076	0
Maph_07_CRYAB	CALD1	0	1.96047	0.327	0.028	0
Maph_07_CRYAB	KRT8	0	1.92903	0.321	0.029	0
Maph_07_CRYAB	CYB5A	5.07e-246	2.10933	0.462	0.188	1.67e-241
Maph_07_CRYAB	IGFBP7	1.25e-228	2.13886	0.49	0.213	4.11e-224
Maph_07_CRYAB	NUPR1	3.64e-156	2.24039	0.353	0.136	1.2e-151
Maph_07_CRYAB	MT1X	2.74e-115	2.91804	0.373	0.187	9.02e-111
Maph_07_CRYAB	MT2A	1.08e-93	1.9601	0.669	0.526	3.55e-89
Maph_08_HSPA1B	FAM26F	5.55e-100	2.47433	0.899	0.336	1.83e-95
Maph_08_HSPA1B	LST1	4.19e-99	2.81442	0.989	0.847	1.38e-94
Maph_08_HSPA1B	GNB2L1	3.09e-97	2.00702	1	0.487	1.02e-92
Maph_08_HSPA1B	FCER1G	1.01e-87	1.96703	0.989	0.948	3.32e-83
Maph_08_HSPA1B	HSPA1A	2.4e-87	2.38079	0.989	0.831	7.9e-83
Maph_08_HSPA1B	HSPA1B	1.65e-85	2.59957	0.978	0.734	5.43e-81
Maph_08_HSPA1B	CD52	1.05e-84	2.52958	0.933	0.496	3.46e-80
Maph_08_HSPA1B	S100A4	6.17e-80	2.09441	1	0.882	2.03e-75
Maph_08_HSPA1B	CYTIP	1.53e-77	2.46638	0.888	0.502	5.05e-73
Maph_08_HSPA1B	TNFRSF1B	8.82e-69	2.08663	0.921	0.654	2.91e-64
Maph_08_HSPA1B	RHOB	2.4e-65	2.52754	0.933	0.772	7.9e-61
Maph_08_HSPA1B	FGR	8.19e-65	2.01023	0.876	0.529	2.7e-60
Maph_08_HSPA1B	FCGR3A	6.63e-57	2.10465	0.888	0.694	2.18e-52
Maph_08_HSPA1B	TKT	2.8e-55	2.06372	0.876	0.746	9.23e-51
Maph_08_HSPA1B	RAB24	4.32e-52	2.13158	0.64	0.265	1.43e-47
Maph_08_HSPA1B	LYST	1.94e-50	2.02884	0.719	0.367	6.4e-46
Maph_08_HSPA1B	FAM46A	3.5e-43	2.22948	0.483	0.161	1.15e-38
Maph_08_HSPA1B	NAAA	2.25e-41	2.10078	0.719	0.46	7.41e-37
Maph_08_HSPA1B	RNF144B	1.52e-35	2.11491	0.685	0.44	5e-31
Maph_08_HSPA1B	HSPA6	5.98e-31	2.8664	0.697	0.444	1.97e-26
Maph_09_STMN1	STMN1	0	3.25735	0.924	0.299	0
Maph_09_STMN1	TUBB	0	2.65104	0.949	0.64	0
Maph_09_STMN1	CENPF	0	2.3554	0.546	0.024	0
Maph_09_STMN1	TUBA1B	0	2.30395	0.794	0.615	0
Maph_09_STMN1	TYMS	0	2.0406	0.519	0.009	0
Maph_09_STMN1	MKI67	0	2.03154	0.458	0.005	0
Maph_09_STMN1	PTTG1	0	1.99828	0.56	0.075	0
Maph_09_STMN1	HMGN2	0	1.9873	0.962	0.788	0
Maph_09_STMN1	RRM2	0	1.98106	0.422	0.003	0
Maph_09_STMN1	HMGB2	0	1.83454	0.88	0.521	0
Maph_09_STMN1	CKS1B	0	1.74876	0.684	0.117	0
Maph_09_STMN1	UBE2C	0	1.71264	0.383	0.003	0
Maph_09_STMN1	TOP2A	0	1.70982	0.391	0.006	0
Maph_09_STMN1	CDC20	0	1.56148	0.365	0.004	0
Maph_09_STMN1	HMGB1	0	1.54071	0.783	0.7	0
Maph_09_STMN1	NUSAP1	0	1.51221	0.427	0.022	0
Maph_09_STMN1	H2AFZ	4.26e-181	2.14888	0.612	0.502	1.4e-176
Maph_09_STMN1	HIST1H4C	5.88e-152	2.90361	0.498	0.294	1.94e-147
Maph_09_STMN1	H2AZ1	1.42e-143	2.02444	0.354	0.185	4.69e-139
Maph_09_STMN1	H4C3	2.54e-135	2.01812	0.281	0.116	8.36e-131
Mast	TPSAB1	0	7.62816	0.74	0.007	0
Mast	CPA3	0	6.86289	0.921	0.003	0
Mast	TPSB2	0	6.70378	0.482	0.005	0
Mast	GATA2	0	4.59949	0.825	0.002	0
Mast	KIT	0	4.58116	0.803	0.005	0
Mast	HPGD	0	4.51922	0.721	0.025	0
Mast	HPGDS	0	4.38896	0.851	0.075	0
Mast	IL1RL1	0	3.97978	0.739	0.002	0
Mast	MS4A2	0	3.96559	0.627	0.001	0
Mast	CD69	0	3.93736	0.632	0.192	0
Mast	CLU	0	3.50072	0.644	0.068	0
Mast	C1orf186	0	3.31242	0.33	0.006	0
Mast	RGS13	0	3.27076	0.599	0.014	0
Mast	LTC4S	0	3.2539	0.831	0.351	0
Mast	VWA5A	0	3.18019	0.594	0.03	0
Mast	SLC18A2	0	3.15111	0.547	0.002	0
Mast	HDC	0	3.14323	0.533	0.001	0
Mast	TPSD1	0	3.09618	0.265	0.001	0
Mast	AREG	0	3.05813	0.678	0.267	0
Mast	LMO4	0	2.85598	0.677	0.274	0
Mono_CD14	S100A9	0	3.78762	0.965	0.409	0
Mono_CD14	S100A8	0	3.65487	0.947	0.276	0
Mono_CD14	S100A12	0	3.35437	0.746	0.064	0
Mono_CD14	VCAN	0	3.26872	0.893	0.182	0
Mono_CD14	THBS1	0	2.42954	0.458	0.109	0
Mono_CD14	EREG	0	2.0893	0.389	0.108	0
Mono_CD14	FCN1	0	2.03045	0.727	0.234	0
Mono_CD14	LYZ	0	1.68279	0.759	0.717	0
Mono_CD14	CSTA	0	1.55159	0.815	0.498	0
Mono_CD14	RBP7	0	1.47676	0.439	0.155	0
Mono_CD14	CSF3R	0	1.46672	0.705	0.455	0
Mono_CD14	LGALS2	0	1.45194	0.51	0.195	0
Mono_CD14	TREM1	0	1.41836	0.519	0.211	0
Mono_CD14	S100A6	0	1.41771	0.993	0.861	0
Mono_CD14	SELL	0	1.4116	0.463	0.185	0
Mono_CD14	SLC2A3	0	1.35504	0.523	0.309	0
Mono_CD14	AGTRAP	0	1.33454	0.649	0.397	0
Mono_CD14	CDA	0	1.30708	0.415	0.109	0
Mono_CD14	SLC11A1	0	1.29989	0.775	0.486	0
Mono_CD14	TKT	0	1.29705	0.878	0.727	0
Mono_CD16	IFITM2	0	2.59437	0.898	0.529	0
Mono_CD16	IFITM3	0	2.36485	0.884	0.572	0
Mono_CD16	RP11-290F20.3	0	2.17502	0.357	0.066	0
Mono_CD16	LILRB2	0	2.06832	0.821	0.339	0
Mono_CD16	LILRA5	0	1.9323	0.726	0.123	0
Mono_CD16	COTL1	0	1.84072	0.902	0.628	0
Mono_CD16	STXBP2	0	1.83317	0.807	0.305	0
Mono_CD16	CFP	0	1.71275	0.768	0.166	0
Mono_CD16	TIMP1	0	1.70936	0.883	0.496	0
Mono_CD16	BCL2A1	0	1.70408	0.789	0.3	0
Mono_CD16	MTSS1	0	1.68047	0.687	0.153	0
Mono_CD16	FCN1	0	1.67157	0.853	0.223	0
Mono_CD16	APOBEC3A	0	1.67071	0.511	0.092	0
Mono_CD16	CDKN1C	0	1.63721	0.464	0.077	0
Mono_CD16	LST1	0	1.61928	0.993	0.828	0
Mono_CD16	TCF7L2	0	1.61065	0.565	0.077	0
Mono_CD16	SERPINA1	0	1.57505	0.901	0.616	0
Mono_CD16	WARS	0	1.54585	0.49	0.162	0
Mono_CD16	MT2A	0	1.52275	0.819	0.49	0
Mono_CD16	CUX1	0	1.49401	0.627	0.287	0
pDC	PTGDS	0	4.77662	0.309	0.006	0
pDC	GZMB	0	4.58313	0.58	0.028	0
pDC	IGJ	0	3.72343	0.305	0.003	0
pDC	JCHAIN	0	3.6593	0.345	0.01	0
pDC	CLIC3	0	3.47457	0.569	0.03	0
pDC	MZB1	0	3.39907	0.662	0.008	0
pDC	TCL1A	0	3.31258	0.29	0	0
pDC	IRF7	0	3.15454	0.711	0.236	0
pDC	LILRA4	0	2.91416	0.578	0.032	0
pDC	ITM2C	0	2.83885	0.691	0.134	0
pDC	RASD1	0	2.71818	0.422	0.049	0
pDC	TCF4	0	2.6911	0.689	0.221	0
pDC	IRF4	0	2.67569	0.556	0.036	0
pDC	C12orf75	0	2.62126	0.576	0.056	0
pDC	RP11-38J22.6	0	2.59872	0.331	0.004	0
pDC	TPM2	0	2.44048	0.475	0.022	0
pDC	CCDC50	2.41e-282	2.52089	0.732	0.278	7.96e-278
pDC	SOX4	1.55e-231	2.64062	0.636	0.214	5.12e-227
pDC	IRF8	6.4e-215	2.74239	0.676	0.297	2.11e-210
pDC	HIST1H2AC	1.29e-208	2.84179	0.475	0.127	4.25e-204
CD4_01_FOXP3	FOXP3	0	2.97821	0.554	0.005	0
CD4_01_FOXP3	TNFRSF4	0	2.54126	0.499	0.059	0
CD4_01_FOXP3	TNFRSF18	0	2.24793	0.499	0.068	0
CD4_01_FOXP3	CTLA4	0	1.93694	0.488	0.093	0
CD4_01_FOXP3	TBC1D4	0	1.7893	0.438	0.063	0
CD4_01_FOXP3	CORO1B	0	1.7095	0.584	0.203	0
CD4_01_FOXP3	IL32	0	1.49521	0.845	0.643	0
CD4_01_FOXP3	BATF	0	1.44771	0.554	0.23	0
CD4_01_FOXP3	SLAMF1	0	1.38944	0.419	0.1	0
CD4_01_FOXP3	CTSC	0	1.35068	0.65	0.41	0
CD4_01_FOXP3	TIGIT	0	1.27941	0.629	0.268	0
CD4_01_FOXP3	DNPH1	0	1.27881	0.503	0.176	0
CD4_01_FOXP3	CARD16	0	1.24499	0.546	0.276	0
CD4_01_FOXP3	CISH	0	1.1908	0.309	0.12	0
CD4_01_FOXP3	STAM	0	1.1814	0.281	0.044	0
CD4_01_FOXP3	UGP2	0	1.12538	0.531	0.247	0
CD4_01_FOXP3	CD4	0	1.12304	0.347	0.08	0
CD4_01_FOXP3	PHTF2	0	1.1188	0.342	0.104	0
CD4_01_FOXP3	LTB	0	1.10664	0.837	0.467	0
CD4_01_FOXP3	PIM2	0	1.09439	0.36	0.147	0
CD8_01_GZMK	GZMK	0	1.30728	0.934	0.472	0
CD8_01_GZMK	CD27	0	1.25119	0.654	0.323	0
CD8_01_GZMK	HLA-DRB5	0	1.22755	0.714	0.37	0
CD8_01_GZMK	HLA-DRB1	0	1.1431	0.851	0.506	0
CD8_01_GZMK	CD74	0	1.13945	0.976	0.852	0
CD8_01_GZMK	HLA-DRA	0	1.13683	0.643	0.342	0
CD8_01_GZMK	CD8B	0	1.10212	0.799	0.391	0
CD8_01_GZMK	HLA-DPA1	0	1.10191	0.859	0.558	0
CD8_01_GZMK	HLA-DQA1	0	1.09992	0.535	0.25	0
CD8_01_GZMK	HLA-DQA2	0	1.08913	0.308	0.135	0
CD8_01_GZMK	LAG3	0	1.04904	0.456	0.196	0
CD8_01_GZMK	CD8A	0	1.02269	0.863	0.476	0
CD8_01_GZMK	HLA-DPB1	0	0.994597	0.851	0.571	0
CD8_01_GZMK	HLA-DQB1	0	0.984253	0.455	0.257	0
CD8_01_GZMK	ITM2C	0	0.960329	0.455	0.229	0
CD8_01_GZMK	MIR155HG	0	0.928954	0.268	0.105	0
CD8_01_GZMK	SIRPG	0	0.912342	0.381	0.184	0
CD8_01_GZMK	ITM2A	0	0.890027	0.596	0.399	0
CD8_01_GZMK	HLA-DMA	0	0.882762	0.434	0.228	0
CD8_01_GZMK	APOBEC3G	0	0.859253	0.56	0.37	0
CD8_02_IL7R	IL7R	0	1.84006	0.774	0.311	0
CD8_02_IL7R	LTB	0	1.48147	0.793	0.449	0
CD8_02_IL7R	CAPG	0	1.3126	0.361	0.111	0
CD8_02_IL7R	CD40LG	0	1.19387	0.27	0.06	0
CD8_02_IL7R	TNFAIP3	0	1.02752	0.677	0.545	0
CD8_02_IL7R	CAMK4	0	0.991074	0.357	0.151	0
CD8_02_IL7R	CD52	0	0.931301	0.931	0.755	0
CD8_02_IL7R	JUN	0	0.91956	0.845	0.748	0
CD8_02_IL7R	SLAMF1	0	0.903883	0.266	0.098	0
CD8_02_IL7R	S100A11	0	0.868398	0.738	0.582	0
CD8_02_IL7R	DUSP1	0	0.831796	0.778	0.693	0
CD8_02_IL7R	ZFP36L2	0	0.830871	0.919	0.84	0
CD8_02_IL7R	NFKBIZ	0	0.828166	0.334	0.233	0
CD8_02_IL7R	ARHGAP15	0	0.826264	0.525	0.363	0
CD8_02_IL7R	TNF	0	0.821296	0.295	0.199	0
CD8_02_IL7R	S100A10	0	0.816572	0.795	0.611	0
CD8_02_IL7R	EML4	0	0.801544	0.518	0.329	0
CD8_02_IL7R	INPP4B	0	0.798504	0.425	0.251	0
CD8_02_IL7R	EEF1A1	0	0.779594	1	0.995	0
CD8_02_IL7R	S100A4	0	0.777374	0.918	0.842	0
CD8_03_CXCL13	CXCL13	0	1.98118	0.251	0.06	0
CD8_03_CXCL13	TNFRSF9	0	1.92897	0.69	0.164	0
CD8_03_CXCL13	HLA-DRA	0	1.90024	0.773	0.337	0
CD8_03_CXCL13	VCAM1	0	1.87318	0.659	0.14	0
CD8_03_CXCL13	HLA-DQA1	0	1.81165	0.713	0.239	0
CD8_03_CXCL13	HLA-DRB1	0	1.78306	0.925	0.508	0
CD8_03_CXCL13	HLA-DQB1	0	1.71141	0.619	0.245	0
CD8_03_CXCL13	CD74	0	1.70251	0.993	0.854	0
CD8_03_CXCL13	FXYD2	0	1.69318	0.305	0.073	0
CD8_03_CXCL13	HLA-DRB5	0	1.6918	0.832	0.367	0
CD8_03_CXCL13	LAG3	0	1.58706	0.574	0.192	0
CD8_03_CXCL13	HLA-DMA	0	1.46051	0.639	0.212	0
CD8_03_CXCL13	CD27	0	1.45052	0.685	0.329	0
CD8_03_CXCL13	GZMK	0	1.39006	0.952	0.483	0
CD8_03_CXCL13	HLA-DPA1	0	1.37877	0.919	0.56	0
CD8_03_CXCL13	HLA-DQA2	0	1.28979	0.388	0.131	0
CD8_03_CXCL13	HLA-DPB1	0	1.2636	0.911	0.573	0
CD8_03_CXCL13	BHLHE40-AS1	0	1.18853	0.265	0.04	0
CD8_03_CXCL13	CD8A	0	1.18488	0.905	0.483	0
CD8_03_CXCL13	CD82	0	1.18416	0.531	0.215	0
CD8_04_FYB	MTRNR2L12	0	1.24871	0.902	0.854	0
CD8_04_FYB	MTRNR2L2	0	1.18387	0.279	0.195	0
CD8_04_FYB	CD8A	0	1.07025	0.577	0.518	0
CD8_04_FYB	FYB	0	1.04855	0.594	0.451	0
CD8_04_FYB	C1orf63	0	0.987783	0.445	0.34	0
CD8_04_FYB	GNB2L1	0	0.985141	0.82	0.614	0
CD8_04_FYB	CD8B	0	0.900174	0.496	0.436	0
CD8_04_FYB	GZMK	0	0.869203	0.598	0.522	0
CD8_04_FYB	ZFP36L2	0	0.861133	0.84	0.848	0
CD8_04_FYB	WIPF1	0	0.842172	0.506	0.536	0
CD8_04_FYB	MBNL1	0	0.828256	0.541	0.581	0
CD8_04_FYB	FAIM3	3.24e-254	0.91906	0.295	0.235	1.07e-249
CD8_04_FYB	DUSP2	4.21e-246	0.828989	0.596	0.632	1.39e-241
CD8_04_FYB	ATPIF1	4.74e-246	0.810169	0.38	0.344	1.56e-241
CD8_04_FYB	ITGA4	2.22e-187	0.849856	0.458	0.492	7.33e-183
CD8_04_FYB	LINC00152	8.09e-141	0.849938	0.273	0.237	2.67e-136
CD8_04_FYB	INPP4B	2.51e-137	0.906423	0.293	0.268	8.28e-133
CD8_04_FYB	HNRNPLL	4.68e-92	0.895765	0.276	0.263	1.54e-87
CD8_04_FYB	THEMIS	6.07e-78	0.82777	0.261	0.249	2e-73
CD8_04_FYB	LYST	2.36e-72	0.971425	0.352	0.371	7.78e-68
CD8_05_DUSP4	DUSP4	0	1.34442	0.505	0.185	0
CD8_05_DUSP4	IFNG	0	1.23816	0.433	0.18	0
CD8_05_DUSP4	DNAJB1	0	1.17223	0.795	0.473	0
CD8_05_DUSP4	CD27	0	1.06381	0.72	0.337	0
CD8_05_DUSP4	ZNF331	0	1.05594	0.308	0.144	0
CD8_05_DUSP4	LAG3	0	1.04096	0.524	0.206	0
CD8_05_DUSP4	RGS2	0	0.977521	0.586	0.304	0
CD8_05_DUSP4	HSPB1	0	0.966162	0.627	0.375	0
CD8_05_DUSP4	DNAJA1	0	0.925659	0.604	0.36	0
CD8_05_DUSP4	HSPA6	0	0.913098	0.514	0.276	0
CD8_05_DUSP4	PMAIP1	0	0.907079	0.35	0.163	0
CD8_05_DUSP4	HSP90AA1	0	0.906843	0.87	0.671	0
CD8_05_DUSP4	CCL4	0	0.893497	0.573	0.36	0
CD8_05_DUSP4	CCL5	0	0.888625	0.633	0.45	0
CD8_05_DUSP4	CRTAM	0	0.88152	0.265	0.107	0
CD8_05_DUSP4	FABP5	0	0.831149	0.386	0.164	0
CD8_05_DUSP4	CST7	0	0.823368	0.859	0.559	0
CD8_05_DUSP4	HSPH1	0	0.817643	0.479	0.253	0
CD8_05_DUSP4	UBC	0	0.815174	0.876	0.682	0
CD8_05_DUSP4	CCL3	0	0.774955	0.275	0.145	0
CD8_06_ANXA1	FOS	0	1.96429	0.896	0.401	0
CD8_06_ANXA1	ANXA1	0	1.78735	0.841	0.317	0
CD8_06_ANXA1	JUNB	0	1.72367	0.937	0.495	0
CD8_06_ANXA1	RGCC	0	1.68554	0.57	0.167	0
CD8_06_ANXA1	FOSB	0	1.64708	0.791	0.289	0
CD8_06_ANXA1	GPR183	0	1.64215	0.461	0.074	0
CD8_06_ANXA1	DNAJB1	0	1.63531	0.904	0.473	0
CD8_06_ANXA1	SLC2A3	0	1.57409	0.764	0.291	0
CD8_06_ANXA1	CD40LG	0	1.4986	0.466	0.062	0
CD8_06_ANXA1	NR4A1	0	1.47298	0.41	0.116	0
CD8_06_ANXA1	CCR7	0	1.45845	0.335	0.041	0
CD8_06_ANXA1	PPP1R15A	0	1.45399	0.822	0.346	0
CD8_06_ANXA1	DNAJA1	0	1.45293	0.744	0.358	0
CD8_06_ANXA1	IL7R	0	1.41692	0.937	0.33	0
CD8_06_ANXA1	KLF6	0	1.41578	0.915	0.495	0
CD8_06_ANXA1	NFKBIA	0	1.40678	0.829	0.441	0
CD8_06_ANXA1	HSPH1	0	1.38783	0.59	0.252	0
CD8_06_ANXA1	FTH1	0	1.38599	0.991	0.714	0
CD8_06_ANXA1	LMNA	0	1.38286	0.377	0.093	0
CD8_06_ANXA1	CD69	0	1.37285	0.864	0.451	0
CD8_07_FOSB	FOSB	0	1.29842	0.523	0.303	0
CD8_07_FOSB	DNAJB1	0	1.25924	0.674	0.486	0
CD8_07_FOSB	HSPH1	0	1.23595	0.409	0.261	0
CD8_07_FOSB	EGR1	0	1.23317	0.314	0.157	0
CD8_07_FOSB	HSPA6	0	1.1831	0.422	0.286	0
CD8_07_FOSB	HSP90AA1	0	1.14383	0.719	0.683	0
CD8_07_FOSB	TNF	0	1.14217	0.338	0.203	0
CD8_07_FOSB	NR4A1	0	1.13264	0.253	0.124	0
CD8_07_FOSB	HSPA1B	0	1.10211	0.782	0.594	0
CD8_07_FOSB	HSPA1A	0	1.09721	0.779	0.635	0
CD8_07_FOSB	FOS	0	1.08914	0.623	0.416	0
CD8_07_FOSB	PPP1R15A	0	1.05579	0.54	0.361	0
CD8_07_FOSB	DNAJA1	0	1.04701	0.485	0.371	0
CD8_07_FOSB	JUNB	0	1.02114	0.66	0.51	0
CD8_07_FOSB	JUN	0	0.964857	0.922	0.751	0
CD8_07_FOSB	HSPD1	0	0.915911	0.53	0.415	0
CD8_07_FOSB	IER2	0	0.91324	0.531	0.43	0
CD8_07_FOSB	BTG2	0	0.899329	0.625	0.451	0
CD8_07_FOSB	KLF6	0	0.878034	0.61	0.511	0
CD8_07_FOSB	TSPYL2	1.1e-253	0.871581	0.337	0.245	3.63e-249
CD8_08_SELL	SELL	0	2.35045	0.588	0.132	0
CD8_08_SELL	LEF1	0	2.2373	0.511	0.082	0
CD8_08_SELL	TCF7	0	2.19018	0.52	0.095	0
CD8_08_SELL	MAL	0	2.03334	0.449	0.07	0
CD8_08_SELL	IL7R	0	1.87756	0.926	0.334	0
CD8_08_SELL	CCR7	0	1.84571	0.32	0.043	0
CD8_08_SELL	LTB	0	1.6525	0.881	0.467	0
CD8_08_SELL	CAMK4	0	1.49708	0.469	0.159	0
CD8_08_SELL	PRKCQ-AS1	0	1.47649	0.256	0.066	0
CD8_08_SELL	SERINC5	0	1.36853	0.291	0.07	0
CD8_08_SELL	FAM65B	0	1.34048	0.409	0.167	0
CD8_08_SELL	EEF1B2	0	1.2819	0.933	0.881	0
CD8_08_SELL	IL6ST	0	1.27521	0.397	0.177	0
CD8_08_SELL	NOSIP	0	1.23838	0.348	0.193	0
CD8_08_SELL	CCDC109B	0	1.22921	0.345	0.135	0
CD8_08_SELL	SATB1	0	1.22547	0.257	0.08	0
CD8_08_SELL	LDLRAP1	0	1.21289	0.282	0.093	0
CD8_08_SELL	GNB2L1	0	1.19156	0.739	0.623	0
CD8_08_SELL	EEF1A1	0	1.14281	0.997	0.995	0
CD8_08_SELL	FOXP1	0	1.1126	0.447	0.241	0
CD8_09_ZNF683	ZNF683	0	2.69173	0.527	0.078	0
CD8_09_ZNF683	XCL1	0	1.54292	0.419	0.148	0
CD8_09_ZNF683	XCL2	0	1.22702	0.458	0.182	0
CD8_09_ZNF683	CAPG	0	1.14147	0.366	0.129	0
CD8_09_ZNF683	ITM2C	0	1.02047	0.537	0.247	0
CD8_09_ZNF683	CXCR6	0	0.908243	0.387	0.173	0
CD8_09_ZNF683	HOPX	0	0.801531	0.53	0.329	0
CD8_09_ZNF683	ALOX5AP	0	0.74068	0.512	0.313	0
CD8_09_ZNF683	CISH	0	0.73402	0.259	0.125	0
CD8_09_ZNF683	NCF1	0	0.645592	0.287	0.134	0
CD8_09_ZNF683	LGALS3	0	0.644725	0.274	0.137	0
CD8_09_ZNF683	CD52	0	0.612113	0.951	0.767	0
CD8_09_ZNF683	COTL1	0	0.60967	0.494	0.334	0
CD8_09_ZNF683	OXNAD1	0	0.607943	0.515	0.33	0
CD8_09_ZNF683	VIM	0	0.607237	0.767	0.624	0
CD8_09_ZNF683	TMEM14C	0	0.588029	0.251	0.121	0
CD8_09_ZNF683	PLP2	0	0.570549	0.481	0.313	0
CD8_09_ZNF683	CD96	0	0.557852	0.652	0.479	0
CD8_09_ZNF683	CKLF	6.89e-290	0.551656	0.445	0.3	2.27e-285
CD8_09_ZNF683	GLUL	1.29e-254	0.587309	0.251	0.139	4.24e-250
CD8_10_TTN	TTN	0	1.48322	0.41	0.203	0
CD8_10_TTN	HAVCR2	0	0.996462	0.405	0.254	0
CD8_10_TTN	LYST	0	0.993946	0.537	0.365	0
CD8_10_TTN	CD27	0	0.81894	0.537	0.358	0
CD8_10_TTN	LAG3	3.16e-303	0.976517	0.364	0.224	1.04e-298
CD8_10_TTN	VCAM1	1.31e-302	0.905462	0.33	0.185	4.33e-298
CD8_10_TTN	MALAT1	6.91e-238	1.06563	0.674	0.567	2.28e-233
CD8_10_TTN	SON	7.07e-231	0.853281	0.543	0.497	2.33e-226
CD8_10_TTN	DDX17	2.78e-223	1.01876	0.454	0.381	9.15e-219
CD8_10_TTN	RNF213	5.43e-215	1.08621	0.489	0.429	1.79e-210
CD8_10_TTN	TOX	1.46e-125	0.886225	0.272	0.198	4.8e-121
CD8_10_TTN	N4BP2L2	1.14e-124	0.853115	0.421	0.382	3.75e-120
CD8_10_TTN	PAG1	5.91e-122	0.977509	0.254	0.184	1.95e-117
CD8_10_TTN	SYNE2	8.77e-107	0.947645	0.42	0.389	2.89e-102
CD8_10_TTN	SMG1	1.01e-89	0.953762	0.275	0.224	3.33e-85
CD8_10_TTN	RNF19A	2.15e-79	0.92247	0.283	0.236	7.09e-75
CD8_10_TTN	LUC7L3	2.08e-78	0.815126	0.304	0.262	6.86e-74
CD8_10_TTN	WNK1	1.09e-76	0.922615	0.255	0.208	3.6e-72
CD8_10_TTN	NEAT1	5.42e-74	0.920903	0.403	0.362	1.79e-69
CD8_10_TTN	CCND2	3.84e-41	0.818575	0.278	0.257	1.26e-36
CD8_11_AC090498.1	AC090498.1	0	3.40103	0.686	0.016	0
CD8_11_AC090498.1	RP11-347P5.1	0	2.81629	0.596	0.014	0
CD8_11_AC090498.1	HBB	0	2.40378	0.449	0.028	0
CD8_11_AC090498.1	ZNF90	0	2.38333	0.563	0.021	0
CD8_11_AC090498.1	RP11-138A9.2	0	2.22988	0.401	0.017	0
CD8_11_AC090498.1	RP11-138A9.1	0	2.18595	0.441	0.011	0
CD8_11_AC090498.1	GPX3	0	2.06035	0.297	0.018	0
CD8_11_AC090498.1	AC016831.7	0	2.03591	0.402	0.025	0
CD8_11_AC090498.1	TRAC	0	2.03425	0.71	0.119	0
CD8_11_AC090498.1	CTD-3252C9.4	0	2.02657	0.375	0.007	0
CD8_11_AC090498.1	MALAT1	0	1.97771	0.99	0.568	0
CD8_11_AC090498.1	CH17-189H20.1	0	1.9461	0.44	0.007	0
CD8_11_AC090498.1	TRBC1	0	1.88721	0.54	0.101	0
CD8_11_AC090498.1	HBA2	0	1.86598	0.322	0.008	0
CD8_11_AC090498.1	XIST	0	1.84697	0.463	0.078	0
CD8_11_AC090498.1	APOE	0	1.81529	0.426	0.054	0
CD8_11_AC090498.1	AC092580.4	0	1.7002	0.443	0.092	0
CD8_11_AC090498.1	NEAT1	0	1.64153	0.848	0.361	0
CD8_11_AC090498.1	POLR2J3	0	1.63643	0.439	0.082	0
CD8_11_AC090498.1	NBEAL1	0	1.59181	0.705	0.265	0
CD8_12_CRYAB	CRYAB	0	4.28599	0.435	0.026	0
CD8_12_CRYAB	NDUFA4L2	0	3.86066	0.437	0.026	0
CD8_12_CRYAB	GPX3	0	3.64257	0.34	0.018	0
CD8_12_CRYAB	SPP1	0	3.43916	0.386	0.022	0
CD8_12_CRYAB	CD24	0	3.17051	0.277	0.011	0
CD8_12_CRYAB	NNMT	0	3.12695	0.345	0.014	0
CD8_12_CRYAB	CLU	0	2.30943	0.258	0.027	0
CD8_12_CRYAB	CYB5A	0	2.26179	0.321	0.076	0
CD8_12_CRYAB	CST3	0	2.12518	0.322	0.066	0
CD8_12_CRYAB	FTH1	1.17e-227	2.03041	0.888	0.727	3.86e-223
CD8_12_CRYAB	FTL	4.16e-191	1.66749	0.875	0.725	1.37e-186
CD8_12_CRYAB	IFITM3	2.92e-121	1.52541	0.35	0.17	9.64e-117
CD8_12_CRYAB	GAPDH	3.9e-119	1.60914	0.833	0.706	1.28e-114
CD8_12_CRYAB	MT2A	9.92e-112	2.23543	0.547	0.379	3.27e-107
CD8_12_CRYAB	TIMP1	4.29e-101	1.38779	0.253	0.111	1.41e-96
CD8_12_CRYAB	RACK1	2.99e-96	1.70671	0.501	0.323	9.84e-92
CD8_12_CRYAB	LGALS3	4.78e-96	1.59901	0.287	0.141	1.57e-91
CD8_12_CRYAB	LDHA	5.04e-74	1.48684	0.527	0.418	1.66e-69
CD8_12_CRYAB	MT1X	4.06e-71	2.44199	0.326	0.195	1.34e-66
CD8_12_CRYAB	ZFAS1	3.17e-26	1.3843	0.44	0.381	1.04e-21
CD8_13_TMEM66	MTRNR2L2	0	2.57148	0.875	0.199	0
CD8_13_TMEM66	FOS	0	2.07592	0.942	0.423	0
CD8_13_TMEM66	JUNB	0	1.97178	0.967	0.516	0
CD8_13_TMEM66	TMEM66	0	1.96559	0.972	0.334	0
CD8_13_TMEM66	ATP5L	0	1.4275	0.898	0.337	0
CD8_13_TMEM66	CTD-2192J16.22	0	1.42403	0.283	0.012	0
CD8_13_TMEM66	ZFP36	2.3e-287	1.87011	0.898	0.465	7.57e-283
CD8_13_TMEM66	ATP5G2	3.81e-286	1.33053	0.905	0.348	1.25e-281
CD8_13_TMEM66	ATP5E	4.85e-284	1.34802	0.946	0.377	1.6e-279
CD8_13_TMEM66	ACTB	9.59e-274	1.2852	1	0.754	3.16e-269
CD8_13_TMEM66	CD40LG	7.46e-271	1.5736	0.397	0.081	2.46e-266
CD8_13_TMEM66	COTL1	5.02e-254	1.48497	0.815	0.338	1.66e-249
CD8_13_TMEM66	FLT3LG	9.75e-240	1.52454	0.556	0.168	3.21e-235
CD8_13_TMEM66	IFITM1	5.92e-235	1.3167	0.929	0.469	1.95e-230
CD8_13_TMEM66	CD69	8.3e-226	1.41409	0.882	0.47	2.74e-221
CD8_13_TMEM66	C19orf43	3.88e-219	1.32133	0.605	0.203	1.28e-214
CD8_13_TMEM66	SOCS3	2.06e-193	1.34975	0.314	0.068	6.79e-189
CD8_13_TMEM66	GLTSCR2	5.95e-184	1.2455	0.637	0.242	1.96e-179
CD8_13_TMEM66	ATP5D	1.85e-171	1.22853	0.607	0.235	6.09e-167
CD8_13_TMEM66	IER2	4.35e-166	1.24025	0.821	0.433	1.43e-161
CD8_14_CCL3	GPR56	7.69e-202	1.12612	0.535	0.121	2.53e-197
CD8_14_CCL3	PRF1	4.36e-178	1.20321	0.922	0.407	1.44e-173
CD8_14_CCL3	AC069363.1	2.74e-174	0.92777	0.331	0.058	9.02e-170
CD8_14_CCL3	CCL3	3.91e-165	1.47694	0.548	0.153	1.29e-160
CD8_14_CCL3	CTSW	2.26e-164	1.17281	0.969	0.503	7.44e-160
CD8_14_CCL3	CCL4	1.01e-157	1.12303	0.893	0.373	3.32e-153
CD8_14_CCL3	GZMB	1.17e-151	0.886379	0.731	0.236	3.85e-147
CD8_14_CCL3	TYROBP	2.92e-151	1.04092	0.598	0.171	9.63e-147
CD8_14_CCL3	NKG7	6.21e-145	1.08046	1	0.562	2.05e-140
CD8_14_CCL3	CD97	2.82e-144	1.00432	0.613	0.191	9.29e-140
CD8_14_CCL3	CST7	5.5e-137	1.03114	0.994	0.579	1.81e-132
CD8_14_CCL3	CCL5	2.96e-131	1.21819	0.901	0.461	9.77e-127
CD8_14_CCL3	ATP5G2	1.68e-124	1.02887	0.82	0.349	5.54e-120
CD8_14_CCL3	CD7	2.02e-122	0.933881	0.919	0.469	6.64e-118
CD8_14_CCL3	ATP5E	6.32e-122	1.04367	0.859	0.378	2.08e-117
CD8_14_CCL3	PTPRCAP	3.67e-115	0.965138	0.953	0.539	1.21e-110
CD8_14_CCL3	TCEB2	7.22e-111	0.922447	0.7	0.272	2.38e-106
CD8_14_CCL3	C9orf142	1.22e-104	0.869256	0.592	0.209	4.03e-100
CD8_14_CCL3	IFITM1	1.53e-92	0.870491	0.896	0.469	5.03e-88
CD8_14_CCL3	IFITM3	2.17e-65	0.90443	0.436	0.171	7.16e-61
CD8_15_LEF1	EEF1A1	1.25e-246	1.66362	1	0.995	4.11e-242
CD8_15_LEF1	IL7R	7.91e-235	2.21256	0.92	0.358	2.61e-230
CD8_15_LEF1	GNB2L1	5.3e-205	1.70426	0.99	0.627	1.75e-200
CD8_15_LEF1	EEF1B2	3.37e-177	1.6749	0.965	0.883	1.11e-172
CD8_15_LEF1	2024-09-15	4.77e-167	1.78425	0.421	0.086	1.57e-162
CD8_15_LEF1	LTB	1.08e-165	2.18028	0.867	0.484	3.56e-161
CD8_15_LEF1	DUSP1	3.8e-160	1.67638	0.959	0.701	1.25e-155
CD8_15_LEF1	JUN	8.7e-140	1.65386	0.953	0.758	2.87e-135
CD8_15_LEF1	TNFAIP3	9.54e-136	1.84245	0.856	0.558	3.14e-131
CD8_15_LEF1	LEF1	9.57e-131	2.12585	0.4	0.1	3.16e-126
CD8_15_LEF1	C1orf63	1.87e-108	1.67862	0.69	0.346	6.17e-104
CD8_15_LEF1	TCF7	4.93e-95	1.92435	0.378	0.112	1.62e-90
CD8_15_LEF1	PDE4B	9.9e-82	2.06921	0.46	0.188	3.26e-77
CD8_15_LEF1	NFKBIZ	1.03e-79	1.94482	0.522	0.243	3.39e-75
CD8_15_LEF1	MAL	4.71e-76	1.79673	0.3	0.086	1.55e-71
CD8_15_LEF1	EGR1	8.7e-74	2.02778	0.429	0.164	2.87e-69
CD8_15_LEF1	CISH	1.02e-54	1.7614	0.335	0.129	3.35e-50
CD8_15_LEF1	PIM1	1.08e-51	1.60018	0.497	0.288	3.55e-47
CD8_15_LEF1	SELL	1.65e-44	1.69686	0.347	0.151	5.45e-40
CD8_15_LEF1	TNF	5.26e-27	1.62913	0.374	0.209	1.73e-22
CD8_16_CCL5	CTD-2192J16.22	0	1.2904	0.261	0.012	0
CD8_16_CCL5	MTRNR2L2	5.12e-208	2.40608	0.829	0.2	1.69e-203
CD8_16_CCL5	CCL5	3.22e-113	1.51062	0.994	0.462	1.06e-108
CD8_16_CCL5	TMEM66	5.12e-101	1.41294	0.887	0.335	1.69e-96
CD8_16_CCL5	ATP5L	4.14e-99	1.46903	0.848	0.338	1.36e-94
CD8_16_CCL5	CCL4	7.25e-98	1.58119	0.89	0.374	2.39e-93
CD8_16_CCL5	ATP5E	2.21e-94	1.39081	0.913	0.378	7.27e-90
CD8_16_CCL5	COTL1	8.91e-90	1.77194	0.781	0.339	2.94e-85
CD8_16_CCL5	ATP5G2	1.96e-85	1.37745	0.839	0.349	6.47e-81
CD8_16_CCL5	PPDPF	4.87e-66	1.14057	0.945	0.624	1.61e-61
CD8_16_CCL5	HLA-DQA2	3.37e-65	1.16545	0.506	0.155	1.11e-60
CD8_16_CCL5	C19orf43	8.4e-64	1.35987	0.555	0.203	2.77e-59
CD8_16_CCL5	ZFP36	1.66e-59	1.44007	0.81	0.465	5.47e-55
CD8_16_CCL5	TCEB2	4.65e-57	1.20435	0.642	0.273	1.53e-52
CD8_16_CCL5	JUNB	1.29e-53	1.33281	0.845	0.516	4.24e-49
CD8_16_CCL5	C11orf31	3e-50	1.18191	0.513	0.198	9.89e-46
CD8_16_CCL5	ATP5B	4.99e-45	1.15481	0.523	0.221	1.64e-40
CD8_16_CCL5	SEPW1	8e-45	1.1635	0.497	0.205	2.64e-40
CD8_16_CCL5	ATP5D	1.08e-43	1.1658	0.535	0.236	3.55e-39
CD8_16_CCL5	ATP5C1	3.22e-38	1.15664	0.384	0.145	1.06e-33
CD8_17_STMN1	STMN1	0	4.15486	0.902	0.117	0
CD8_17_STMN1	TUBA1B	0	3.37349	0.807	0.315	0
CD8_17_STMN1	TUBB	0	2.92202	0.917	0.408	0
CD8_17_STMN1	RRM2	0	2.82122	0.535	0.006	0
CD8_17_STMN1	TYMS	0	2.80318	0.642	0.01	0
CD8_17_STMN1	MKI67	0	2.79002	0.585	0.01	0
CD8_17_STMN1	CENPF	0	2.63547	0.592	0.026	0
CD8_17_STMN1	H4C3	0	2.52378	0.267	0.083	0
CD8_17_STMN1	HMGB2	0	2.4807	0.904	0.377	0
CD8_17_STMN1	TOP2A	0	2.45735	0.523	0.013	0
CD8_17_STMN1	UBE2C	0	2.41668	0.484	0.002	0
CD8_17_STMN1	ASPM	0	2.37944	0.525	0.01	0
CD8_17_STMN1	HIST1H4C	0	2.32344	0.502	0.316	0
CD8_17_STMN1	NUSAP1	0	2.22237	0.538	0.021	0
CD8_17_STMN1	HMGN2	0	2.0081	0.949	0.606	0
CD8_17_STMN1	CCNA2	0	1.86619	0.481	0.009	0
CD8_17_STMN1	H2AZ1	0	1.86518	0.298	0.091	0
CD8_17_STMN1	CLSPN	0	1.83689	0.565	0.013	0
CD8_17_STMN1	HIST1H1B	0	1.80298	0.253	0.014	0
CD8_17_STMN1	CKS1B	0	1.78922	0.579	0.041	0
NK_01_GZMH	GZMH	0	1.99823	0.771	0.272	0
NK_01_GZMH	FGFBP2	0	1.54491	0.684	0.148	0
NK_01_GZMH	KLRG1	0	1.50727	0.504	0.136	0
NK_01_GZMH	GNLY	0	1.42029	0.757	0.215	0
NK_01_GZMH	GZMB	0	1.37985	0.653	0.194	0
NK_01_GZMH	KLRD1	0	1.29262	0.588	0.184	0
NK_01_GZMH	ZEB2	0	1.21943	0.52	0.167	0
NK_01_GZMH	KLF2	0	1.14621	0.437	0.172	0
NK_01_GZMH	GZMM	0	1.02183	0.634	0.298	0
NK_01_GZMH	S1PR5	0	0.977988	0.307	0.069	0
NK_01_GZMH	FCRL6	0	0.95554	0.347	0.108	0
NK_01_GZMH	ANXA1	0	0.943553	0.657	0.31	0
NK_01_GZMH	ADRB2	0	0.925786	0.354	0.132	0
NK_01_GZMH	NKG7	0	0.870766	0.851	0.534	0
NK_01_GZMH	CX3CR1	0	0.87003	0.279	0.078	0
NK_01_GZMH	LYAR	0	0.848424	0.484	0.214	0
NK_01_GZMH	C1orf21	0	0.843832	0.327	0.108	0
NK_01_GZMH	KLF3	0	0.831754	0.3	0.102	0
NK_01_GZMH	FLNA	0	0.830454	0.528	0.307	0
NK_01_GZMH	FCGR3A	0	0.815802	0.46	0.182	0
NK_02_PTGDS	PTGDS	0	3.4452	0.301	0.017	0
NK_02_PTGDS	GZMB	0	2.77338	0.905	0.19	0
NK_02_PTGDS	TYROBP	0	2.70195	0.896	0.121	0
NK_02_PTGDS	PRF1	0	2.36427	0.92	0.372	0
NK_02_PTGDS	KLRD1	0	2.36396	0.905	0.173	0
NK_02_PTGDS	CLIC3	0	2.3134	0.673	0.124	0
NK_02_PTGDS	KLRF1	0	2.30906	0.661	0.062	0
NK_02_PTGDS	FCGR3A	0	1.88469	0.84	0.163	0
NK_02_PTGDS	S1PR5	0	1.86683	0.537	0.06	0
NK_02_PTGDS	SPON2	0	1.78108	0.767	0.165	0
NK_02_PTGDS	FGFBP2	0	1.77538	0.827	0.153	0
NK_02_PTGDS	CCL3	0	1.77196	0.404	0.136	0
NK_02_PTGDS	KLRB1	0	1.73503	0.774	0.191	0
NK_02_PTGDS	FCER1G	0	1.73481	0.703	0.111	0
NK_02_PTGDS	TTC38	0	1.65345	0.484	0.073	0
NK_02_PTGDS	CCL4	0	1.63749	0.746	0.348	0
NK_02_PTGDS	PRSS23	0	1.61485	0.434	0.052	0
NK_02_PTGDS	GNLY	0	1.58589	0.845	0.224	0
NK_02_PTGDS	AKR1C3	0	1.56023	0.364	0.023	0
NK_02_PTGDS	IFITM3	0	1.5021	0.432	0.153	0
NK_03_SPON2	SPON2	0	3.35434	0.757	0.173	0
NK_03_SPON2	FGFBP2	0	3.00609	0.811	0.162	0
NK_03_SPON2	FCER1G	0	2.98676	0.684	0.119	0
NK_03_SPON2	FCGR3A	0	2.97838	0.82	0.172	0
NK_03_SPON2	GNLY	0	2.74648	0.834	0.232	0
NK_03_SPON2	IGFBP7	0	2.48306	0.466	0.068	0
NK_03_SPON2	SH2D1B	0	2.39936	0.496	0.068	0
NK_03_SPON2	CX3CR1	0	2.3934	0.486	0.075	0
NK_03_SPON2	PLAC8	0	2.29483	0.668	0.172	0
NK_03_SPON2	FGR	0	2.15482	0.493	0.095	0
NK_03_SPON2	CD247	0	1.88673	0.88	0.566	0
NK_03_SPON2	PLEK	0	1.8761	0.693	0.264	0
NK_03_SPON2	ZEB2	0	1.84999	0.574	0.178	0
NK_03_SPON2	HOPX	0	1.8418	0.766	0.311	0
NK_03_SPON2	NCR3	0	1.69998	0.439	0.132	0
NK_03_SPON2	C1orf21	0	1.65749	0.426	0.111	0
NK_03_SPON2	FCRL6	0	1.61725	0.407	0.115	0
NK_03_SPON2	EFHD2	0	1.60339	0.531	0.202	0
NK_03_SPON2	C1orf162	0	1.54016	0.383	0.122	0
NK_03_SPON2	TXK	0	1.48393	0.518	0.21	0
NK_04_XCL1	XCL1	0	2.62096	0.715	0.133	0
NK_04_XCL1	TYROBP	0	2.54	0.785	0.145	0
NK_04_XCL1	KRT86	0	2.39466	0.42	0.024	0
NK_04_XCL1	KLRC1	0	2.39221	0.421	0.049	0
NK_04_XCL1	XCL2	0	2.36235	0.731	0.167	0
NK_04_XCL1	KRT81	0	2.31145	0.368	0.006	0
NK_04_XCL1	AREG	0	2.19122	0.505	0.133	0
NK_04_XCL1	KLRB1	0	1.96922	0.71	0.208	0
NK_04_XCL1	FCER1G	0	1.88279	0.714	0.125	0
NK_04_XCL1	CD7	0	1.80086	0.81	0.455	0
NK_04_XCL1	KLRD1	0	1.78817	0.736	0.198	0
NK_04_XCL1	CCL3	0	1.78642	0.378	0.144	0
NK_04_XCL1	ZNF683	0	1.78222	0.346	0.082	0
NK_04_XCL1	CD160	0	1.75773	0.402	0.07	0
NK_04_XCL1	TMIGD2	0	1.63445	0.357	0.043	0
NK_04_XCL1	IL2RB	0	1.60697	0.569	0.211	0
NK_04_XCL1	MATK	0	1.59131	0.517	0.131	0
NK_04_XCL1	SH2D1B	0	1.45713	0.431	0.076	0
NK_04_XCL1	CLIC3	0	1.4363	0.463	0.146	0
NK_04_XCL1	CCL4	0	1.34269	0.619	0.363	0
NK_05_FCER1G	MTRNR2L2	0	3.85898	0.88	0.198	0
NK_05_FCER1G	FCER1G	0	3.58098	0.86	0.148	0
NK_05_FCER1G	GNLY	0	3.45948	0.937	0.263	0
NK_05_FCER1G	HOPX	0	3.10667	0.895	0.334	0
NK_05_FCER1G	PLAC8	0	2.8839	0.723	0.197	0
NK_05_FCER1G	SH2D1B	0	2.80148	0.569	0.09	0
NK_05_FCER1G	FCGR3A	0	2.69909	0.81	0.205	0
NK_05_FCER1G	CD160	0	2.66262	0.424	0.083	0
NK_05_FCER1G	SPON2	0	2.5718	0.72	0.203	0
NK_05_FCER1G	FGFBP2	0	2.54557	0.734	0.195	0
NK_05_FCER1G	CMC1	0	2.38843	0.854	0.417	0
NK_05_FCER1G	FGR	1.57e-285	2.29045	0.457	0.115	5.17e-281
NK_05_FCER1G	CD247	8.59e-275	1.88007	0.863	0.582	2.83e-270
NK_05_FCER1G	NCR3	1.62e-246	2.17341	0.488	0.148	5.35e-242
NK_05_FCER1G	IGFBP7	1.75e-205	2.11153	0.353	0.089	5.77e-201
NK_05_FCER1G	XCL2	3.31e-181	2.42791	0.507	0.19	1.09e-176
NK_05_FCER1G	HLA-G	1.79e-172	1.92595	0.394	0.124	5.91e-168
NK_05_FCER1G	C1orf162	1.02e-156	1.97189	0.399	0.135	3.35e-152
NK_05_FCER1G	2024-09-15	4.94e-89	1.75034	0.358	0.163	1.63e-84
NK_05_FCER1G	CD38	8.84e-82	1.73973	0.322	0.138	2.91e-77
NK_06_KIR2DL2	KIR2DL2	0	3.67889	0.635	0.017	0
NK_06_KIR2DL2	MTRNR2L2	0	2.69851	0.924	0.199	0
NK_06_KIR2DL2	GZMB	0	2.34455	0.921	0.235	0
NK_06_KIR2DL2	KLRD1	0	2.1096	0.898	0.219	0
NK_06_KIR2DL2	KLRF1	0	1.90355	0.576	0.099	0
NK_06_KIR2DL2	TTC38	0	1.83299	0.511	0.099	0
NK_06_KIR2DL2	GNLY	0	1.78903	0.936	0.263	0
NK_06_KIR2DL2	KIR2DL3	0	1.6624	0.273	0.023	0
NK_06_KIR2DL2	TYROBP	1.95e-303	1.99132	0.656	0.17	6.42e-299
NK_06_KIR2DL2	IFITM1	1.68e-295	1.70519	0.957	0.469	5.55e-291
NK_06_KIR2DL2	S1PR5	6.95e-271	1.51072	0.447	0.09	2.29e-266
NK_06_KIR2DL2	CLIC3	1.48e-258	1.95641	0.585	0.158	4.87e-254
NK_06_KIR2DL2	IFITM3	1.1e-252	1.66458	0.61	0.17	3.61e-248
NK_06_KIR2DL2	CTSW	4.41e-249	1.50542	0.95	0.503	1.45e-244
NK_06_KIR2DL2	HOPX	8.51e-248	1.50995	0.841	0.334	2.81e-243
NK_06_KIR2DL2	CCL4	1.01e-243	1.57429	0.9	0.373	3.33e-239
NK_06_KIR2DL2	CCL3	4.63e-237	1.88964	0.566	0.152	1.52e-232
NK_06_KIR2DL2	ZFP36	1.01e-225	1.6038	0.903	0.465	3.32e-221
NK_06_KIR2DL2	PRF1	1.34e-224	1.50864	0.873	0.407	4.43e-220
NK_06_KIR2DL2	KLRB1	1.46e-161	1.49253	0.619	0.228	4.81e-157
NK_07_GNLY	GNLY	0	2.68448	0.859	0.263	0
NK_07_GNLY	2024-09-15	1.53e-178	1.77918	0.407	0.086	5.04e-174
NK_07_GNLY	FGFBP2	3.6e-165	2.15015	0.596	0.196	1.19e-160
NK_07_GNLY	C1orf63	8.04e-147	1.75937	0.727	0.346	2.65e-142
NK_07_GNLY	FGR	2.68e-134	2.03638	0.411	0.116	8.82e-130
NK_07_GNLY	HOPX	2.95e-124	1.86377	0.677	0.335	9.73e-120
NK_07_GNLY	PLAC8	6.06e-121	1.90136	0.522	0.198	2e-116
NK_07_GNLY	DUSP1	1.08e-110	1.63884	0.845	0.701	3.57e-106
NK_07_GNLY	CX3CR1	1.71e-106	1.95678	0.343	0.096	5.64e-102
NK_07_GNLY	C1orf21	2.08e-105	1.8838	0.392	0.127	6.86e-101
NK_07_GNLY	FCER1G	5.46e-100	2.10146	0.428	0.149	1.8e-95
NK_07_GNLY	FCRL6	2.42e-92	1.79792	0.38	0.13	7.96e-88
NK_07_GNLY	FCGR3A	2.51e-91	1.7147	0.505	0.207	8.26e-87
NK_07_GNLY	SH2D1B	4.2e-88	1.9837	0.31	0.091	1.39e-83
NK_07_GNLY	ZNF683	4.21e-83	2.2614	0.308	0.092	1.39e-78
NK_07_GNLY	ZEB2	4.77e-82	1.68589	0.461	0.199	1.57e-77
NK_07_GNLY	SPON2	7.74e-76	1.91352	0.466	0.204	2.55e-71
NK_07_GNLY	ADRB2	1.56e-64	1.6362	0.369	0.152	5.13e-60
NK_07_GNLY	XCL2	1.26e-50	1.72398	0.397	0.19	4.16e-46
NK_07_GNLY	AREG	2.58e-40	1.62362	0.32	0.148	8.5e-36

## Sheet: Table S6a
Table S6a Gene list of four TIME subtypes related signatures.
TIME subtype	Cell cluster	Gene	P value	avg_log2FC	pct.1	pct.2	p_val_adj
Innate Immunity (II)	Bn_01_HLA-DQA2	GNB2L1	0	2.66115	0.966	0.296	0
Innate Immunity (II)	Bn_01_HLA-DQA2	FAIM3	0	2.63928	0.736	0.152	0
Innate Immunity (II)	Bn_01_HLA-DQA2	HLA-DQA2	0	2.62762	0.735	0.205	0
Innate Immunity (II)	Bn_01_HLA-DQA2	DUSP1	0	2.62385	0.884	0.772	0
Innate Immunity (II)	Bn_01_HLA-DQA2	2024-03-01	0	2.53223	0.432	0.039	0
Innate Immunity (II)	Bn_01_HLA-DQA2	MTRNR2L12	0	2.50533	0.984	0.611	0
Innate Immunity (II)	Bn_01_HLA-DQA2	HLA-DRB5	0	2.50135	0.973	0.471	0
Innate Immunity (II)	Bn_01_HLA-DQA2	C1orf63	0	2.39461	0.639	0.152	0
Innate Immunity (II)	Bn_01_HLA-DQA2	FAM65B	0	2.39106	0.58	0.128	0
Innate Immunity (II)	Bn_01_HLA-DQA2	JUN	0	2.34453	0.902	0.848	0
Innate Immunity (II)	Bn_03_STMN1	FCER1G	0	5.33531	0.951	0.018	0
Innate Immunity (II)	Bn_03_STMN1	PTCRA	0	4.21775	0.775	0	0
Innate Immunity (II)	Bn_03_STMN1	DNASE1L3	0	3.8586	0.786	0.017	0
Innate Immunity (II)	Bn_03_STMN1	SOX4	0	3.7634	0.695	0.053	0
Innate Immunity (II)	Bn_03_STMN1	RP11-38J22.6	0	3.56853	0.94	0.124	0
Innate Immunity (II)	Bn_03_STMN1	STMN1	0	3.50282	0.839	0.088	0
Innate Immunity (II)	Bn_03_STMN1	PLAC8	3.11e-233	3.82043	0.958	0.297	1.03e-228
Innate Immunity (II)	Bn_03_STMN1	GPX1	3.72e-220	4.35134	0.972	0.35	1.23e-215
Innate Immunity (II)	Bn_03_STMN1	CCDC50	3.38e-219	3.50934	0.961	0.334	1.11e-214
Innate Immunity (II)	Bn_03_STMN1	HIST1H2AC	3.74e-93	3.42878	0.639	0.217	1.23e-88
Innate Immunity (II)	CD8_02_IL7R	IL7R	0	1.84006	0.774	0.311	0
Innate Immunity (II)	CD8_02_IL7R	LTB	0	1.48147	0.793	0.449	0
Innate Immunity (II)	CD8_02_IL7R	CAPG	0	1.3126	0.361	0.111	0
Innate Immunity (II)	CD8_02_IL7R	CD40LG	0	1.19387	0.27	0.06	0
Innate Immunity (II)	CD8_02_IL7R	TNFAIP3	0	1.02752	0.677	0.545	0
Innate Immunity (II)	CD8_02_IL7R	CAMK4	0	0.991074	0.357	0.151	0
Innate Immunity (II)	CD8_02_IL7R	CD52	0	0.931301	0.931	0.755	0
Innate Immunity (II)	CD8_02_IL7R	JUN	0	0.91956	0.845	0.748	0
Innate Immunity (II)	CD8_02_IL7R	SLAMF1	0	0.903883	0.266	0.098	0
Innate Immunity (II)	CD8_02_IL7R	S100A11	0	0.868398	0.738	0.582	0
Innate Immunity (II)	CD8_04_FYB	MTRNR2L12	0	1.24871	0.902	0.854	0
Innate Immunity (II)	CD8_04_FYB	MTRNR2L2	0	1.18387	0.279	0.195	0
Innate Immunity (II)	CD8_04_FYB	CD8A	0	1.07025	0.577	0.518	0
Innate Immunity (II)	CD8_04_FYB	FYB	0	1.04855	0.594	0.451	0
Innate Immunity (II)	CD8_04_FYB	C1orf63	0	0.987783	0.445	0.34	0
Innate Immunity (II)	CD8_04_FYB	GNB2L1	0	0.985141	0.82	0.614	0
Innate Immunity (II)	CD8_04_FYB	CD8B	0	0.900174	0.496	0.436	0
Innate Immunity (II)	CD8_04_FYB	FAIM3	3.24e-254	0.91906	0.295	0.235	1.07e-249
Innate Immunity (II)	CD8_04_FYB	INPP4B	2.51e-137	0.906423	0.293	0.268	8.28e-133
Innate Immunity (II)	CD8_04_FYB	LYST	2.36e-72	0.971425	0.352	0.371	7.78e-68
Innate Immunity (II)	CD8_08_SELL	SELL	0	2.35045	0.588	0.132	0
Innate Immunity (II)	CD8_08_SELL	LEF1	0	2.2373	0.511	0.082	0
Innate Immunity (II)	CD8_08_SELL	TCF7	0	2.19018	0.52	0.095	0
Innate Immunity (II)	CD8_08_SELL	MAL	0	2.03334	0.449	0.07	0
Innate Immunity (II)	CD8_08_SELL	IL7R	0	1.87756	0.926	0.334	0
Innate Immunity (II)	CD8_08_SELL	CCR7	0	1.84571	0.32	0.043	0
Innate Immunity (II)	CD8_08_SELL	LTB	0	1.6525	0.881	0.467	0
Innate Immunity (II)	CD8_08_SELL	CAMK4	0	1.49708	0.469	0.159	0
Innate Immunity (II)	CD8_08_SELL	PRKCQ-AS1	0	1.47649	0.256	0.066	0
Innate Immunity (II)	CD8_08_SELL	SERINC5	0	1.36853	0.291	0.07	0
Innate Immunity (II)	CD8_13_TMEM66	MTRNR2L2	0	2.57148	0.875	0.199	0
Innate Immunity (II)	CD8_13_TMEM66	FOS	0	2.07592	0.942	0.423	0
Innate Immunity (II)	CD8_13_TMEM66	JUNB	0	1.97178	0.967	0.516	0
Innate Immunity (II)	CD8_13_TMEM66	TMEM66	0	1.96559	0.972	0.334	0
Innate Immunity (II)	CD8_13_TMEM66	ATP5L	0	1.4275	0.898	0.337	0
Innate Immunity (II)	CD8_13_TMEM66	CTD-2192J16.22	0	1.42403	0.283	0.012	0
Innate Immunity (II)	CD8_13_TMEM66	ZFP36	2.3e-287	1.87011	0.898	0.465	7.57e-283
Innate Immunity (II)	CD8_13_TMEM66	CD40LG	7.46e-271	1.5736	0.397	0.081	2.46e-266
Innate Immunity (II)	CD8_13_TMEM66	COTL1	5.02e-254	1.48497	0.815	0.338	1.66e-249
Innate Immunity (II)	CD8_13_TMEM66	FLT3LG	9.75e-240	1.52454	0.556	0.168	3.21e-235
Innate Immunity (II)	CD8_15_LEF1	IL7R	7.91e-235	2.21256	0.92	0.358	2.61e-230
Innate Immunity (II)	CD8_15_LEF1	2024-09-15	4.77e-167	1.78425	0.421	0.086	1.57e-162
Innate Immunity (II)	CD8_15_LEF1	LTB	1.08e-165	2.18028	0.867	0.484	3.56e-161
Innate Immunity (II)	CD8_15_LEF1	TNFAIP3	9.54e-136	1.84245	0.856	0.558	3.14e-131
Innate Immunity (II)	CD8_15_LEF1	LEF1	9.57e-131	2.12585	0.4	0.1	3.16e-126
Innate Immunity (II)	CD8_15_LEF1	TCF7	4.93e-95	1.92435	0.378	0.112	1.62e-90
Innate Immunity (II)	CD8_15_LEF1	PDE4B	9.9e-82	2.06921	0.46	0.188	3.26e-77
Innate Immunity (II)	CD8_15_LEF1	NFKBIZ	1.03e-79	1.94482	0.522	0.243	3.39e-75
Innate Immunity (II)	CD8_15_LEF1	MAL	4.71e-76	1.79673	0.3	0.086	1.55e-71
Innate Immunity (II)	CD8_15_LEF1	EGR1	8.7e-74	2.02778	0.429	0.164	2.87e-69
Innate Immunity (II)	CD8_16_CCL5	MTRNR2L2	5.12e-208	2.40608	0.829	0.2	1.69e-203
Innate Immunity (II)	CD8_16_CCL5	CCL5	3.22e-113	1.51062	0.994	0.462	1.06e-108
Innate Immunity (II)	CD8_16_CCL5	TMEM66	5.12e-101	1.41294	0.887	0.335	1.69e-96
Innate Immunity (II)	CD8_16_CCL5	ATP5L	4.14e-99	1.46903	0.848	0.338	1.36e-94
Innate Immunity (II)	CD8_16_CCL5	CCL4	7.25e-98	1.58119	0.89	0.374	2.39e-93
Innate Immunity (II)	CD8_16_CCL5	ATP5E	2.21e-94	1.39081	0.913	0.378	7.27e-90
Innate Immunity (II)	CD8_16_CCL5	COTL1	8.91e-90	1.77194	0.781	0.339	2.94e-85
Innate Immunity (II)	CD8_16_CCL5	ATP5G2	1.96e-85	1.37745	0.839	0.349	6.47e-81
Innate Immunity (II)	CD8_16_CCL5	C19orf43	8.4e-64	1.35987	0.555	0.203	2.77e-59
Innate Immunity (II)	CD8_16_CCL5	ZFP36	1.66e-59	1.44007	0.81	0.465	5.47e-55
Innate Immunity (II)	Endo_09_PPAP2B	PPAP2B	0	5.44654	0.921	0.009	0
Innate Immunity (II)	Endo_09_PPAP2B	PPAP2A	0	5.26242	0.91	0.01	0
Innate Immunity (II)	Endo_09_PPAP2B	GPR116	0	4.09471	0.829	0.008	0
Innate Immunity (II)	Endo_09_PPAP2B	ELTD1	0	3.90922	0.814	0.007	0
Innate Immunity (II)	Endo_09_PPAP2B	C1orf63	0	2.93644	0.521	0.005	0
Innate Immunity (II)	Endo_09_PPAP2B	GNB2L1	2.44e-219	2.46846	0.8	0.213	8.05e-215
Innate Immunity (II)	Endo_09_PPAP2B	MTRNR2L2	1.92e-196	4.06062	0.486	0.088	6.34e-192
Innate Immunity (II)	Endo_09_PPAP2B	SDPR	2.02e-182	2.5533	0.705	0.196	6.67e-178
Innate Immunity (II)	Endo_09_PPAP2B	MTRNR2L12	6.02e-180	3.20413	0.986	0.609	1.98e-175
Innate Immunity (II)	Endo_09_PPAP2B	HLA-DRB5	1.35e-82	2.45606	0.752	0.491	4.45e-78
Innate Immunity (II)	Fib_10_CTSK	RARRES1	6.16e-91	3.97814	0.308	0.02	2.03e-86
Innate Immunity (II)	Fib_10_CTSK	GNB2L1	1.69e-76	3.69112	0.702	0.139	5.56e-72
Innate Immunity (II)	Fib_10_CTSK	S100A10	1.88e-64	3.94307	0.817	0.236	6.2e-60
Innate Immunity (II)	Fib_10_CTSK	ATP5G3	2.06e-63	3.47399	0.596	0.117	6.78e-59
Innate Immunity (II)	Fib_10_CTSK	PLOD2	5.35e-55	4.34755	0.558	0.113	1.76e-50
Innate Immunity (II)	Fib_10_CTSK	CD74	6.02e-35	3.45654	0.808	0.371	1.98e-30
Innate Immunity (II)	Fib_10_CTSK	G0S2	6.21e-16	3.35209	0.452	0.193	2.05e-11
Innate Immunity (II)	Fib_10_CTSK	TGFBI	5.36e-15	3.58458	0.558	0.334	1.77e-10
Innate Immunity (II)	Fib_10_CTSK	SPP1	8.95e-14	3.38492	0.423	0.193	2.95e-09
Innate Immunity (II)	Fib_10_CTSK	CTSK	2.16e-09	5.74469	0.337	0.163	7.12e-05
Innate Immunity (II)	Maph_02_FCGR3A	LST1	0	1.73403	0.826	0.849	0
Innate Immunity (II)	Maph_02_FCGR3A	CD52	0	1.45879	0.569	0.489	0
Innate Immunity (II)	Maph_02_FCGR3A	FAM65B	0	1.45144	0.292	0.114	0
Innate Immunity (II)	Maph_02_FCGR3A	FAM26F	0	1.41764	0.528	0.316	0
Innate Immunity (II)	Maph_02_FCGR3A	NFKBIZ	0	1.37222	0.61	0.549	0
Innate Immunity (II)	Maph_02_FCGR3A	RHOB	0	1.37001	0.762	0.773	0
Innate Immunity (II)	Maph_02_FCGR3A	FGR	0	1.35061	0.556	0.527	0
Innate Immunity (II)	Maph_02_FCGR3A	LYST	3.73e-275	1.33609	0.432	0.361	1.23e-270
Innate Immunity (II)	Maph_02_FCGR3A	FCGR3A	2.79e-185	1.46661	0.628	0.701	9.21e-181
Innate Immunity (II)	Maph_02_FCGR3A	CYTIP	7.26e-111	1.37345	0.467	0.506	2.39e-106
Innate Immunity (II)	Maph_05_C1QC	C1QC	0	1.57051	0.872	0.526	0
Innate Immunity (II)	Maph_05_C1QC	IL8	0	1.55881	0.354	0.144	0
Innate Immunity (II)	Maph_05_C1QC	RGS1	0	1.4888	0.813	0.608	0
Innate Immunity (II)	Maph_05_C1QC	TREM2	0	1.48549	0.667	0.424	0
Innate Immunity (II)	Maph_05_C1QC	SGK1	0	1.47308	0.743	0.681	0
Innate Immunity (II)	Maph_05_C1QC	C1QA	0	1.30674	0.888	0.593	0
Innate Immunity (II)	Maph_05_C1QC	HLA-DRB5	0	1.28771	0.918	0.878	0
Innate Immunity (II)	Maph_05_C1QC	C1QB	0	1.26885	0.876	0.546	0
Innate Immunity (II)	Maph_05_C1QC	EGR1	6.98e-179	1.45274	0.448	0.36	2.3e-174
Innate Immunity (II)	Maph_05_C1QC	SPP1	5.84e-166	1.6319	0.287	0.182	1.93e-161
Innate Immunity (II)	Maph_08_HSPA1B	FAM26F	5.55e-100	2.47433	0.899	0.336	1.83e-95
Innate Immunity (II)	Maph_08_HSPA1B	LST1	4.19e-99	2.81442	0.989	0.847	1.38e-94
Innate Immunity (II)	Maph_08_HSPA1B	HSPA1A	2.4e-87	2.38079	0.989	0.831	7.9e-83
Innate Immunity (II)	Maph_08_HSPA1B	HSPA1B	1.65e-85	2.59957	0.978	0.734	5.43e-81
Innate Immunity (II)	Maph_08_HSPA1B	CD52	1.05e-84	2.52958	0.933	0.496	3.46e-80
Innate Immunity (II)	Maph_08_HSPA1B	CYTIP	1.53e-77	2.46638	0.888	0.502	5.05e-73
Innate Immunity (II)	Maph_08_HSPA1B	RHOB	2.4e-65	2.52754	0.933	0.772	7.9e-61
Innate Immunity (II)	Maph_08_HSPA1B	RAB24	4.32e-52	2.13158	0.64	0.265	1.43e-47
Innate Immunity (II)	Maph_08_HSPA1B	FAM46A	3.5e-43	2.22948	0.483	0.161	1.15e-38
Innate Immunity (II)	Maph_08_HSPA1B	HSPA6	5.98e-31	2.8664	0.697	0.444	1.97e-26
Innate Immunity (II)	NK_03_SPON2	SPON2	0	3.35434	0.757	0.173	0
Innate Immunity (II)	NK_03_SPON2	FGFBP2	0	3.00609	0.811	0.162	0
Innate Immunity (II)	NK_03_SPON2	FCER1G	0	2.98676	0.684	0.119	0
Innate Immunity (II)	NK_03_SPON2	FCGR3A	0	2.97838	0.82	0.172	0
Innate Immunity (II)	NK_03_SPON2	GNLY	0	2.74648	0.834	0.232	0
Innate Immunity (II)	NK_03_SPON2	IGFBP7	0	2.48306	0.466	0.068	0
Innate Immunity (II)	NK_03_SPON2	SH2D1B	0	2.39936	0.496	0.068	0
Innate Immunity (II)	NK_03_SPON2	CX3CR1	0	2.3934	0.486	0.075	0
Innate Immunity (II)	NK_03_SPON2	PLAC8	0	2.29483	0.668	0.172	0
Innate Immunity (II)	NK_03_SPON2	FGR	0	2.15482	0.493	0.095	0
Innate Immunity (II)	NK_05_FCER1G	MTRNR2L2	0	3.85898	0.88	0.198	0
Innate Immunity (II)	NK_05_FCER1G	FCER1G	0	3.58098	0.86	0.148	0
Innate Immunity (II)	NK_05_FCER1G	GNLY	0	3.45948	0.937	0.263	0
Innate Immunity (II)	NK_05_FCER1G	HOPX	0	3.10667	0.895	0.334	0
Innate Immunity (II)	NK_05_FCER1G	PLAC8	0	2.8839	0.723	0.197	0
Innate Immunity (II)	NK_05_FCER1G	SH2D1B	0	2.80148	0.569	0.09	0
Innate Immunity (II)	NK_05_FCER1G	FCGR3A	0	2.69909	0.81	0.205	0
Innate Immunity (II)	NK_05_FCER1G	CD160	0	2.66262	0.424	0.083	0
Innate Immunity (II)	NK_05_FCER1G	SPON2	0	2.5718	0.72	0.203	0
Innate Immunity (II)	NK_05_FCER1G	FGFBP2	0	2.54557	0.734	0.195	0
Innate Immunity (II)	NK_06_KIR2DL2	KIR2DL2	0	3.67889	0.635	0.017	0
Innate Immunity (II)	NK_06_KIR2DL2	MTRNR2L2	0	2.69851	0.924	0.199	0
Innate Immunity (II)	NK_06_KIR2DL2	GZMB	0	2.34455	0.921	0.235	0
Innate Immunity (II)	NK_06_KIR2DL2	KLRD1	0	2.1096	0.898	0.219	0
Innate Immunity (II)	NK_06_KIR2DL2	KLRF1	0	1.90355	0.576	0.099	0
Innate Immunity (II)	NK_06_KIR2DL2	TTC38	0	1.83299	0.511	0.099	0
Innate Immunity (II)	NK_06_KIR2DL2	GNLY	0	1.78903	0.936	0.263	0
Innate Immunity (II)	NK_06_KIR2DL2	TYROBP	1.95e-303	1.99132	0.656	0.17	6.42e-299
Innate Immunity (II)	NK_06_KIR2DL2	CLIC3	1.48e-258	1.95641	0.585	0.158	4.87e-254
Innate Immunity (II)	NK_06_KIR2DL2	CCL3	4.63e-237	1.88964	0.566	0.152	1.52e-232
Innate Immunity (II)	NK_07_GNLY	GNLY	0	2.68448	0.859	0.263	0
Innate Immunity (II)	NK_07_GNLY	FGFBP2	3.6e-165	2.15015	0.596	0.196	1.19e-160
Innate Immunity (II)	NK_07_GNLY	FGR	2.68e-134	2.03638	0.411	0.116	8.82e-130
Innate Immunity (II)	NK_07_GNLY	PLAC8	6.06e-121	1.90136	0.522	0.198	2e-116
Innate Immunity (II)	NK_07_GNLY	CX3CR1	1.71e-106	1.95678	0.343	0.096	5.64e-102
Innate Immunity (II)	NK_07_GNLY	C1orf21	2.08e-105	1.8838	0.392	0.127	6.86e-101
Innate Immunity (II)	NK_07_GNLY	FCER1G	5.46e-100	2.10146	0.428	0.149	1.8e-95
Innate Immunity (II)	NK_07_GNLY	SH2D1B	4.2e-88	1.9837	0.31	0.091	1.39e-83
Innate Immunity (II)	NK_07_GNLY	ZNF683	4.21e-83	2.2614	0.308	0.092	1.39e-78
Innate Immunity (II)	NK_07_GNLY	SPON2	7.74e-76	1.91352	0.466	0.204	2.55e-71
Innate Immunity (II)	Plasma_05_IGLL5	IGJ	0	7.84046	0.963	0.134	0
Innate Immunity (II)	Plasma_05_IGLL5	SELK	0	3.00313	0.885	0.124	0
Innate Immunity (II)	Plasma_05_IGLL5	C19orf10	0	2.78155	0.516	0.027	0
Innate Immunity (II)	Plasma_05_IGLL5	RP11-290F5.1	0	2.55614	0.553	0.004	0
Innate Immunity (II)	Plasma_05_IGLL5	LINC00152	0	2.34747	0.543	0.021	0
Innate Immunity (II)	Plasma_05_IGLL5	MZB1	4.86e-161	2.78077	0.96	0.491	1.6e-156
Innate Immunity (II)	Plasma_05_IGLL5	IGLL5	1.35e-150	3.41909	0.497	0.082	4.44e-146
Innate Immunity (II)	Plasma_05_IGLL5	ITM2C	1.04e-136	2.52662	0.913	0.472	3.42e-132
Innate Immunity (II)	Plasma_05_IGLL5	CD38	1.63e-119	2.35384	0.73	0.27	5.36e-115
Innate Immunity (II)	Plasma_05_IGLL5	RP11-685N3.1	9.73e-106	6.0039	0.388	0.065	3.21e-101
Immune Suppressive Myeloid (ISM)	Bm_03_GPR183	AC090498.1	0	3.63207	0.511	0.014	0
Immune Suppressive Myeloid (ISM)	Bm_03_GPR183	ATP5E	4.82e-94	2.14854	0.703	0.18	1.59e-89
Immune Suppressive Myeloid (ISM)	Bm_03_GPR183	ZNF90	1.07e-92	2.21665	0.297	0.035	3.54e-88
Immune Suppressive Myeloid (ISM)	Bm_03_GPR183	GLTSCR2	2.71e-87	2.06853	0.626	0.156	8.94e-83
Immune Suppressive Myeloid (ISM)	Bm_03_GPR183	ATP5L	2.27e-81	1.80814	0.626	0.159	7.49e-77
Immune Suppressive Myeloid (ISM)	Bm_03_GPR183	MALAT1	4.92e-68	1.89657	0.904	0.599	1.62e-63
Immune Suppressive Myeloid (ISM)	Bm_03_GPR183	CRIP1	2.43e-49	1.81974	0.379	0.095	8e-45
Immune Suppressive Myeloid (ISM)	Bm_03_GPR183	GPR183	1.79e-48	1.80177	0.493	0.155	5.9e-44
Immune Suppressive Myeloid (ISM)	Bm_03_GPR183	BTG1	6.32e-47	1.6798	0.849	0.587	2.08e-42
Immune Suppressive Myeloid (ISM)	Bm_03_GPR183	GPX3	4.47e-46	2.79299	0.311	0.072	1.47e-41
Immune Suppressive Myeloid (ISM)	CD8_11_AC090498.1	AC090498.1	0	3.40103	0.686	0.016	0
Immune Suppressive Myeloid (ISM)	CD8_11_AC090498.1	RP11-347P5.1	0	2.81629	0.596	0.014	0
Immune Suppressive Myeloid (ISM)	CD8_11_AC090498.1	HBB	0	2.40378	0.449	0.028	0
Immune Suppressive Myeloid (ISM)	CD8_11_AC090498.1	ZNF90	0	2.38333	0.563	0.021	0
Immune Suppressive Myeloid (ISM)	CD8_11_AC090498.1	RP11-138A9.2	0	2.22988	0.401	0.017	0
Immune Suppressive Myeloid (ISM)	CD8_11_AC090498.1	RP11-138A9.1	0	2.18595	0.441	0.011	0
Immune Suppressive Myeloid (ISM)	CD8_11_AC090498.1	GPX3	0	2.06035	0.297	0.018	0
Immune Suppressive Myeloid (ISM)	CD8_11_AC090498.1	AC016831.7	0	2.03591	0.402	0.025	0
Immune Suppressive Myeloid (ISM)	CD8_11_AC090498.1	TRAC	0	2.03425	0.71	0.119	0
Immune Suppressive Myeloid (ISM)	CD8_11_AC090498.1	CTD-3252C9.4	0	2.02657	0.375	0.007	0
Immune Suppressive Myeloid (ISM)	DC1	DNASE1L3	0	3.0579	0.614	0.017	0
Immune Suppressive Myeloid (ISM)	DC1	IDO1	0	2.75359	0.655	0.016	0
Immune Suppressive Myeloid (ISM)	DC1	C1orf54	0	2.36579	0.735	0.261	0
Immune Suppressive Myeloid (ISM)	DC1	LAMP3	0	2.3007	0.253	0.014	0
Immune Suppressive Myeloid (ISM)	DC1	BIRC3	0	2.2652	0.539	0.195	0
Immune Suppressive Myeloid (ISM)	DC1	MARCKSL1	0	2.18779	0.657	0.187	0
Immune Suppressive Myeloid (ISM)	DC1	SNX3	0	2.17698	0.843	0.665	0
Immune Suppressive Myeloid (ISM)	DC1	IRF8	0	2.1296	0.677	0.294	0
Immune Suppressive Myeloid (ISM)	DC1	WDFY4	0	2.12074	0.591	0.102	0
Immune Suppressive Myeloid (ISM)	DC1	TXN	1.26e-274	2.53729	0.747	0.476	4.16e-270
Immune Suppressive Myeloid (ISM)	DC2	FCER1A	0	3.07425	0.808	0.097	0
Immune Suppressive Myeloid (ISM)	DC2	CD1C	0	2.51307	0.598	0.049	0
Immune Suppressive Myeloid (ISM)	DC2	CD1E	0	2.34848	0.577	0.039	0
Immune Suppressive Myeloid (ISM)	DC2	HLA-DQB2	0	2.07854	0.573	0.252	0
Immune Suppressive Myeloid (ISM)	DC2	CLEC10A	0	1.9754	0.606	0.145	0
Immune Suppressive Myeloid (ISM)	DC2	PKIB	0	1.33298	0.618	0.199	0
Immune Suppressive Myeloid (ISM)	DC2	FCGR2B	0	1.28516	0.829	0.4	0
Immune Suppressive Myeloid (ISM)	DC2	IL1R2	0	1.25479	0.348	0.073	0
Immune Suppressive Myeloid (ISM)	DC2	PPA1	0	1.22172	0.722	0.33	0
Immune Suppressive Myeloid (ISM)	DC2	AREG	0	1.17553	0.527	0.259	0
Immune Suppressive Myeloid (ISM)	Fib_09_PTGDS	PTGDS	0	6.63992	0.709	0.014	0
Immune Suppressive Myeloid (ISM)	Fib_09_PTGDS	PODXL	0	5.62395	0.715	0.026	0
Immune Suppressive Myeloid (ISM)	Fib_09_PTGDS	MME	0	4.97026	0.794	0.011	0
Immune Suppressive Myeloid (ISM)	Fib_09_PTGDS	PLA2R1	0	4.83285	0.715	0.054	0
Immune Suppressive Myeloid (ISM)	Fib_09_PTGDS	CHI3L1	0	4.66052	0.63	0.002	0
Immune Suppressive Myeloid (ISM)	Fib_09_PTGDS	NDNF	0	4.50401	0.709	0.001	0
Immune Suppressive Myeloid (ISM)	Fib_09_PTGDS	AIF1	0	4.46978	0.818	0.045	0
Immune Suppressive Myeloid (ISM)	Fib_09_PTGDS	NPHS2	0	4.45669	0.685	0	0
Immune Suppressive Myeloid (ISM)	Fib_09_PTGDS	SPOCK2	0	4.16939	0.582	0.013	0
Immune Suppressive Myeloid (ISM)	Fib_09_PTGDS	MTRNR2L2	8.44e-56	4.20974	0.376	0.07	2.78e-51
Immune Suppressive Myeloid (ISM)	Maph_01_CCL3	CCL3	0	1.64407	0.362	0.166	0
Immune Suppressive Myeloid (ISM)	Maph_01_CCL3	GPR183	0	1.38066	0.704	0.314	0
Immune Suppressive Myeloid (ISM)	Maph_01_CCL3	CXCL8	0	1.28513	0.31	0.14	0
Immune Suppressive Myeloid (ISM)	Maph_01_CCL3	OLR1	0	1.25753	0.653	0.235	0
Immune Suppressive Myeloid (ISM)	Maph_01_CCL3	CCL4	0	1.25742	0.295	0.157	0
Immune Suppressive Myeloid (ISM)	Maph_01_CCL3	ZNF331	0	1.21404	0.621	0.27	0
Immune Suppressive Myeloid (ISM)	Maph_01_CCL3	C3	0	1.1504	0.759	0.324	0
Immune Suppressive Myeloid (ISM)	Maph_01_CCL3	HERPUD1	0	1.08845	0.915	0.595	0
Immune Suppressive Myeloid (ISM)	Maph_01_CCL3	ATF3	0	0.936041	0.723	0.467	0
Immune Suppressive Myeloid (ISM)	Maph_01_CCL3	NR4A3	0	0.930267	0.502	0.19	0
Immune Suppressive Myeloid (ISM)	Maph_03_APOC1	APOC1	0	2.81936	0.88	0.374	0
Immune Suppressive Myeloid (ISM)	Maph_03_APOC1	GPNMB	0	2.70142	0.836	0.192	0
Immune Suppressive Myeloid (ISM)	Maph_03_APOC1	APOE	0	2.42253	0.875	0.397	0
Immune Suppressive Myeloid (ISM)	Maph_03_APOC1	CTSD	0	2.22786	0.918	0.643	0
Immune Suppressive Myeloid (ISM)	Maph_03_APOC1	FABP5	0	2.02338	0.769	0.281	0
Immune Suppressive Myeloid (ISM)	Maph_03_APOC1	LGMN	0	1.83031	0.716	0.231	0
Immune Suppressive Myeloid (ISM)	Maph_03_APOC1	SPP1	0	1.80179	0.4	0.167	0
Immune Suppressive Myeloid (ISM)	Maph_03_APOC1	LGALS3	0	1.7877	0.897	0.561	0
Immune Suppressive Myeloid (ISM)	Maph_03_APOC1	ACP5	0	1.72905	0.689	0.217	0
Immune Suppressive Myeloid (ISM)	Maph_03_APOC1	LIPA	0	1.68927	0.859	0.399	0
Immune Suppressive Myeloid (ISM)	Maph_04_SELENOP	SELENOP	0	3.21901	0.581	0.128	0
Immune Suppressive Myeloid (ISM)	Maph_04_SELENOP	RNASE1	0	2.64989	0.481	0.119	0
Immune Suppressive Myeloid (ISM)	Maph_04_SELENOP	SEPP1	0	2.40255	0.263	0.061	0
Immune Suppressive Myeloid (ISM)	Maph_04_SELENOP	SLC40A1	0	2.19799	0.799	0.241	0
Immune Suppressive Myeloid (ISM)	Maph_04_SELENOP	FOLR2	0	2.13482	0.624	0.139	0
Immune Suppressive Myeloid (ISM)	Maph_04_SELENOP	PLTP	0	1.85087	0.676	0.21	0
Immune Suppressive Myeloid (ISM)	Maph_04_SELENOP	STAB1	0	1.73323	0.766	0.291	0
Immune Suppressive Myeloid (ISM)	Maph_04_SELENOP	DAB2	0	1.71818	0.906	0.395	0
Immune Suppressive Myeloid (ISM)	Maph_04_SELENOP	F13A1	0	1.71575	0.646	0.242	0
Immune Suppressive Myeloid (ISM)	Maph_04_SELENOP	MRC1	0	1.64304	0.333	0.047	0
Immune Suppressive Myeloid (ISM)	Maph_06_CXCL10	CXCL10	0	3.04599	0.264	0.051	0
Immune Suppressive Myeloid (ISM)	Maph_06_CXCL10	C3	0	1.45759	0.822	0.35	0
Immune Suppressive Myeloid (ISM)	Maph_06_CXCL10	GBP1	0	1.34817	0.531	0.27	0
Immune Suppressive Myeloid (ISM)	Maph_06_CXCL10	GBP4	0	1.04263	0.581	0.263	0
Immune Suppressive Myeloid (ISM)	Maph_06_CXCL10	CALHM6	0	1.03228	0.48	0.226	0
Immune Suppressive Myeloid (ISM)	Maph_06_CXCL10	SERPING1	0	1.00426	0.591	0.229	0
Immune Suppressive Myeloid (ISM)	Maph_06_CXCL10	GBP5	0	1.00235	0.433	0.181	0
Immune Suppressive Myeloid (ISM)	Maph_06_CXCL10	C1QB	0	0.977437	0.908	0.547	0
Immune Suppressive Myeloid (ISM)	Maph_06_CXCL10	APOE	0	0.965564	0.814	0.418	0
Immune Suppressive Myeloid (ISM)	Maph_06_CXCL10	PLD4	0	0.93216	0.68	0.3	0
Immune Suppressive Myeloid (ISM)	Maph_09_STMN1	STMN1	0	3.25735	0.924	0.299	0
Immune Suppressive Myeloid (ISM)	Maph_09_STMN1	TUBB	0	2.65104	0.949	0.64	0
Immune Suppressive Myeloid (ISM)	Maph_09_STMN1	CENPF	0	2.3554	0.546	0.024	0
Immune Suppressive Myeloid (ISM)	Maph_09_STMN1	TUBA1B	0	2.30395	0.794	0.615	0
Immune Suppressive Myeloid (ISM)	Maph_09_STMN1	TYMS	0	2.0406	0.519	0.009	0
Immune Suppressive Myeloid (ISM)	Maph_09_STMN1	MKI67	0	2.03154	0.458	0.005	0
Immune Suppressive Myeloid (ISM)	Maph_09_STMN1	H2AFZ	4.26e-181	2.14888	0.612	0.502	1.4e-176
Immune Suppressive Myeloid (ISM)	Maph_09_STMN1	HIST1H4C	5.88e-152	2.90361	0.498	0.294	1.94e-147
Immune Suppressive Myeloid (ISM)	Maph_09_STMN1	H2AZ1	1.42e-143	2.02444	0.354	0.185	4.69e-139
Immune Suppressive Myeloid (ISM)	Maph_09_STMN1	H4C3	2.54e-135	2.01812	0.281	0.116	8.36e-131
Immune Suppressive Myeloid (ISM)	Mono_CD14	S100A9	0	3.78762	0.965	0.409	0
Immune Suppressive Myeloid (ISM)	Mono_CD14	S100A8	0	3.65487	0.947	0.276	0
Immune Suppressive Myeloid (ISM)	Mono_CD14	S100A12	0	3.35437	0.746	0.064	0
Immune Suppressive Myeloid (ISM)	Mono_CD14	VCAN	0	3.26872	0.893	0.182	0
Immune Suppressive Myeloid (ISM)	Mono_CD14	THBS1	0	2.42954	0.458	0.109	0
Immune Suppressive Myeloid (ISM)	Mono_CD14	EREG	0	2.0893	0.389	0.108	0
Immune Suppressive Myeloid (ISM)	Mono_CD14	FCN1	0	2.03045	0.727	0.234	0
Immune Suppressive Myeloid (ISM)	Mono_CD14	LYZ	0	1.68279	0.759	0.717	0
Immune Suppressive Myeloid (ISM)	Mono_CD14	CSTA	0	1.55159	0.815	0.498	0
Immune Suppressive Myeloid (ISM)	Mono_CD14	RBP7	0	1.47676	0.439	0.155	0
Immune Suppressive Myeloid (ISM)	Mono_CD16	IFITM2	0	2.59437	0.898	0.529	0
Immune Suppressive Myeloid (ISM)	Mono_CD16	IFITM3	0	2.36485	0.884	0.572	0
Immune Suppressive Myeloid (ISM)	Mono_CD16	RP11-290F20.3	0	2.17502	0.357	0.066	0
Immune Suppressive Myeloid (ISM)	Mono_CD16	LILRB2	0	2.06832	0.821	0.339	0
Immune Suppressive Myeloid (ISM)	Mono_CD16	LILRA5	0	1.9323	0.726	0.123	0
Immune Suppressive Myeloid (ISM)	Mono_CD16	COTL1	0	1.84072	0.902	0.628	0
Immune Suppressive Myeloid (ISM)	Mono_CD16	STXBP2	0	1.83317	0.807	0.305	0
Immune Suppressive Myeloid (ISM)	Mono_CD16	CFP	0	1.71275	0.768	0.166	0
Immune Suppressive Myeloid (ISM)	Mono_CD16	TIMP1	0	1.70936	0.883	0.496	0
Immune Suppressive Myeloid (ISM)	Mono_CD16	BCL2A1	0	1.70408	0.789	0.3	0
Immune Suppressive Myeloid (ISM)	pDC	PTGDS	0	4.77662	0.309	0.006	0
Immune Suppressive Myeloid (ISM)	pDC	GZMB	0	4.58313	0.58	0.028	0
Immune Suppressive Myeloid (ISM)	pDC	IGJ	0	3.72343	0.305	0.003	0
Immune Suppressive Myeloid (ISM)	pDC	JCHAIN	0	3.6593	0.345	0.01	0
Immune Suppressive Myeloid (ISM)	pDC	CLIC3	0	3.47457	0.569	0.03	0
Immune Suppressive Myeloid (ISM)	pDC	MZB1	0	3.39907	0.662	0.008	0
Immune Suppressive Myeloid (ISM)	pDC	TCL1A	0	3.31258	0.29	0	0
Immune Suppressive Myeloid (ISM)	pDC	IRF7	0	3.15454	0.711	0.236	0
Immune Suppressive Myeloid (ISM)	pDC	LILRA4	0	2.91416	0.578	0.032	0
Immune Suppressive Myeloid (ISM)	pDC	HIST1H2AC	1.29e-208	2.84179	0.475	0.127	4.25e-204
Immune Activation (IA)	Bm_01_CD69	MTRNR2L8	0	3.88958	0.48	0.157	0
Immune Activation (IA)	Bm_01_CD69	H3-3B	0	3.12858	0.533	0.056	0
Immune Activation (IA)	Bm_01_CD69	CD69	0	2.59988	0.718	0.136	0
Immune Activation (IA)	Bm_01_CD69	H3-3A	0	2.54463	0.491	0.052	0
Immune Activation (IA)	Bm_01_CD69	RACK1	0	2.37244	0.858	0.451	0
Immune Activation (IA)	Bm_01_CD69	FCMR	0	2.35306	0.542	0.032	0
Immune Activation (IA)	Bm_01_CD69	H4C3	0	2.15903	0.352	0.033	0
Immune Activation (IA)	Bm_01_CD69	GPR183	0	2.11562	0.512	0.1	0
Immune Activation (IA)	Bm_01_CD69	SLC2A3	0	2.0501	0.604	0.151	0
Immune Activation (IA)	Bm_01_CD69	JUND	6.49e-175	2.06341	0.548	0.321	2.14e-170
Immune Activation (IA)	Bm_02_TMEM66	ATP5E	0	2.29769	0.855	0.127	0
Immune Activation (IA)	Bm_02_TMEM66	ATP5G2	0	2.28803	0.842	0.122	0
Immune Activation (IA)	Bm_02_TMEM66	ATP5L	0	2.14679	0.793	0.109	0
Immune Activation (IA)	Bm_02_TMEM66	TMEM66	0	2.04252	0.728	0.089	0
Immune Activation (IA)	Bm_02_TMEM66	COTL1	0	1.94901	0.745	0.204	0
Immune Activation (IA)	Bm_02_TMEM66	ACTB	0	1.93709	0.926	0.693	0
Immune Activation (IA)	Bm_02_TMEM66	GLTSCR2	0	1.90002	0.715	0.113	0
Immune Activation (IA)	Bm_02_TMEM66	ATP5O	0	1.76993	0.608	0.08	0
Immune Activation (IA)	Bm_02_TMEM66	PTPRCAP	0	1.72884	0.861	0.23	0
Immune Activation (IA)	Bm_02_TMEM66	PCBP2	9.9e-298	1.62208	0.886	0.535	3.26e-293
Immune Activation (IA)	Bn_02_TCL1A	TCL1A	0	3.88714	0.773	0.018	0
Immune Activation (IA)	Bn_02_TCL1A	FCER2	0	2.56859	0.622	0.06	0
Immune Activation (IA)	Bn_02_TCL1A	IL4R	0	2.35947	0.475	0.033	0
Immune Activation (IA)	Bn_02_TCL1A	FAM129C	0	2.29903	0.539	0.066	0
Immune Activation (IA)	Bn_02_TCL1A	LINC00926	0	2.0672	0.755	0.211	0
Immune Activation (IA)	Bn_02_TCL1A	IGHD	0	2.01334	0.264	0.018	0
Immune Activation (IA)	Bn_02_TCL1A	CD37	0	1.97498	0.992	0.551	0
Immune Activation (IA)	Bn_02_TCL1A	PPAPDC1B	0	1.96574	0.352	0.026	0
Immune Activation (IA)	Bn_02_TCL1A	BTG1	3.99e-290	1.95537	0.945	0.566	1.31e-285
Immune Activation (IA)	Bn_02_TCL1A	CD79B	1.03e-219	1.85938	0.783	0.4	3.39e-215
Immune Activation (IA)	CD4_01_FOXP3	FOXP3	0	2.97821	0.554	0.005	0
Immune Activation (IA)	CD4_01_FOXP3	TNFRSF4	0	2.54126	0.499	0.059	0
Immune Activation (IA)	CD4_01_FOXP3	TNFRSF18	0	2.24793	0.499	0.068	0
Immune Activation (IA)	CD4_01_FOXP3	CTLA4	0	1.93694	0.488	0.093	0
Immune Activation (IA)	CD4_01_FOXP3	TBC1D4	0	1.7893	0.438	0.063	0
Immune Activation (IA)	CD4_01_FOXP3	CORO1B	0	1.7095	0.584	0.203	0
Immune Activation (IA)	CD4_01_FOXP3	IL32	0	1.49521	0.845	0.643	0
Immune Activation (IA)	CD4_01_FOXP3	BATF	0	1.44771	0.554	0.23	0
Immune Activation (IA)	CD4_01_FOXP3	SLAMF1	0	1.38944	0.419	0.1	0
Immune Activation (IA)	CD4_01_FOXP3	CTSC	0	1.35068	0.65	0.41	0
Immune Activation (IA)	CD8_01_GZMK	GZMK	0	1.30728	0.934	0.472	0
Immune Activation (IA)	CD8_01_GZMK	CD27	0	1.25119	0.654	0.323	0
Immune Activation (IA)	CD8_01_GZMK	HLA-DRB5	0	1.22755	0.714	0.37	0
Immune Activation (IA)	CD8_01_GZMK	HLA-DRB1	0	1.1431	0.851	0.506	0
Immune Activation (IA)	CD8_01_GZMK	CD74	0	1.13945	0.976	0.852	0
Immune Activation (IA)	CD8_01_GZMK	HLA-DRA	0	1.13683	0.643	0.342	0
Immune Activation (IA)	CD8_01_GZMK	CD8B	0	1.10212	0.799	0.391	0
Immune Activation (IA)	CD8_01_GZMK	HLA-DPA1	0	1.10191	0.859	0.558	0
Immune Activation (IA)	CD8_01_GZMK	HLA-DQA1	0	1.09992	0.535	0.25	0
Immune Activation (IA)	CD8_01_GZMK	HLA-DQA2	0	1.08913	0.308	0.135	0
Immune Activation (IA)	CD8_03_CXCL13	CXCL13	0	1.98118	0.251	0.06	0
Immune Activation (IA)	CD8_03_CXCL13	TNFRSF9	0	1.92897	0.69	0.164	0
Immune Activation (IA)	CD8_03_CXCL13	HLA-DRA	0	1.90024	0.773	0.337	0
Immune Activation (IA)	CD8_03_CXCL13	VCAM1	0	1.87318	0.659	0.14	0
Immune Activation (IA)	CD8_03_CXCL13	HLA-DQA1	0	1.81165	0.713	0.239	0
Immune Activation (IA)	CD8_03_CXCL13	HLA-DRB1	0	1.78306	0.925	0.508	0
Immune Activation (IA)	CD8_03_CXCL13	HLA-DQB1	0	1.71141	0.619	0.245	0
Immune Activation (IA)	CD8_03_CXCL13	CD74	0	1.70251	0.993	0.854	0
Immune Activation (IA)	CD8_03_CXCL13	FXYD2	0	1.69318	0.305	0.073	0
Immune Activation (IA)	CD8_03_CXCL13	HLA-DRB5	0	1.6918	0.832	0.367	0
Immune Activation (IA)	CD8_05_DUSP4	DUSP4	0	1.34442	0.505	0.185	0
Immune Activation (IA)	CD8_05_DUSP4	IFNG	0	1.23816	0.433	0.18	0
Immune Activation (IA)	CD8_05_DUSP4	DNAJB1	0	1.17223	0.795	0.473	0
Immune Activation (IA)	CD8_05_DUSP4	CD27	0	1.06381	0.72	0.337	0
Immune Activation (IA)	CD8_05_DUSP4	ZNF331	0	1.05594	0.308	0.144	0
Immune Activation (IA)	CD8_05_DUSP4	LAG3	0	1.04096	0.524	0.206	0
Immune Activation (IA)	CD8_05_DUSP4	RGS2	0	0.977521	0.586	0.304	0
Immune Activation (IA)	CD8_05_DUSP4	HSPB1	0	0.966162	0.627	0.375	0
Immune Activation (IA)	CD8_05_DUSP4	DNAJA1	0	0.925659	0.604	0.36	0
Immune Activation (IA)	CD8_05_DUSP4	HSPA6	0	0.913098	0.514	0.276	0
Immune Activation (IA)	CD8_06_ANXA1	FOS	0	1.96429	0.896	0.401	0
Immune Activation (IA)	CD8_06_ANXA1	ANXA1	0	1.78735	0.841	0.317	0
Immune Activation (IA)	CD8_06_ANXA1	JUNB	0	1.72367	0.937	0.495	0
Immune Activation (IA)	CD8_06_ANXA1	RGCC	0	1.68554	0.57	0.167	0
Immune Activation (IA)	CD8_06_ANXA1	FOSB	0	1.64708	0.791	0.289	0
Immune Activation (IA)	CD8_06_ANXA1	GPR183	0	1.64215	0.461	0.074	0
Immune Activation (IA)	CD8_06_ANXA1	DNAJB1	0	1.63531	0.904	0.473	0
Immune Activation (IA)	CD8_06_ANXA1	SLC2A3	0	1.57409	0.764	0.291	0
Immune Activation (IA)	CD8_06_ANXA1	CD40LG	0	1.4986	0.466	0.062	0
Immune Activation (IA)	CD8_06_ANXA1	NR4A1	0	1.47298	0.41	0.116	0
Immune Activation (IA)	CD8_07_FOSB	FOSB	0	1.29842	0.523	0.303	0
Immune Activation (IA)	CD8_07_FOSB	DNAJB1	0	1.25924	0.674	0.486	0
Immune Activation (IA)	CD8_07_FOSB	HSPH1	0	1.23595	0.409	0.261	0
Immune Activation (IA)	CD8_07_FOSB	EGR1	0	1.23317	0.314	0.157	0
Immune Activation (IA)	CD8_07_FOSB	HSPA6	0	1.1831	0.422	0.286	0
Immune Activation (IA)	CD8_07_FOSB	HSP90AA1	0	1.14383	0.719	0.683	0
Immune Activation (IA)	CD8_07_FOSB	TNF	0	1.14217	0.338	0.203	0
Immune Activation (IA)	CD8_07_FOSB	NR4A1	0	1.13264	0.253	0.124	0
Immune Activation (IA)	CD8_07_FOSB	HSPA1B	0	1.10211	0.782	0.594	0
Immune Activation (IA)	CD8_07_FOSB	HSPA1A	0	1.09721	0.779	0.635	0
Immune Activation (IA)	CD8_09_ZNF683	ZNF683	0	2.69173	0.527	0.078	0
Immune Activation (IA)	CD8_09_ZNF683	XCL1	0	1.54292	0.419	0.148	0
Immune Activation (IA)	CD8_09_ZNF683	XCL2	0	1.22702	0.458	0.182	0
Immune Activation (IA)	CD8_09_ZNF683	CAPG	0	1.14147	0.366	0.129	0
Immune Activation (IA)	CD8_09_ZNF683	ITM2C	0	1.02047	0.537	0.247	0
Immune Activation (IA)	CD8_09_ZNF683	CXCR6	0	0.908243	0.387	0.173	0
Immune Activation (IA)	CD8_09_ZNF683	HOPX	0	0.801531	0.53	0.329	0
Immune Activation (IA)	CD8_09_ZNF683	ALOX5AP	0	0.74068	0.512	0.313	0
Immune Activation (IA)	CD8_09_ZNF683	CISH	0	0.73402	0.259	0.125	0
Immune Activation (IA)	CD8_09_ZNF683	NCF1	0	0.645592	0.287	0.134	0
Immune Activation (IA)	CD8_10_TTN	TTN	0	1.48322	0.41	0.203	0
Immune Activation (IA)	CD8_10_TTN	HAVCR2	0	0.996462	0.405	0.254	0
Immune Activation (IA)	CD8_10_TTN	LYST	0	0.993946	0.537	0.365	0
Immune Activation (IA)	CD8_10_TTN	LAG3	3.16e-303	0.976517	0.364	0.224	1.04e-298
Immune Activation (IA)	CD8_10_TTN	MALAT1	6.91e-238	1.06563	0.674	0.567	2.28e-233
Immune Activation (IA)	CD8_10_TTN	DDX17	2.78e-223	1.01876	0.454	0.381	9.15e-219
Immune Activation (IA)	CD8_10_TTN	RNF213	5.43e-215	1.08621	0.489	0.429	1.79e-210
Immune Activation (IA)	CD8_10_TTN	PAG1	5.91e-122	0.977509	0.254	0.184	1.95e-117
Immune Activation (IA)	CD8_10_TTN	SYNE2	8.77e-107	0.947645	0.42	0.389	2.89e-102
Immune Activation (IA)	CD8_10_TTN	SMG1	1.01e-89	0.953762	0.275	0.224	3.33e-85
Immune Activation (IA)	CD8_14_CCL3	GPR56	7.69e-202	1.12612	0.535	0.121	2.53e-197
Immune Activation (IA)	CD8_14_CCL3	PRF1	4.36e-178	1.20321	0.922	0.407	1.44e-173
Immune Activation (IA)	CD8_14_CCL3	CCL3	3.91e-165	1.47694	0.548	0.153	1.29e-160
Immune Activation (IA)	CD8_14_CCL3	CTSW	2.26e-164	1.17281	0.969	0.503	7.44e-160
Immune Activation (IA)	CD8_14_CCL3	CCL4	1.01e-157	1.12303	0.893	0.373	3.32e-153
Immune Activation (IA)	CD8_14_CCL3	TYROBP	2.92e-151	1.04092	0.598	0.171	9.63e-147
Immune Activation (IA)	CD8_14_CCL3	NKG7	6.21e-145	1.08046	1	0.562	2.05e-140
Immune Activation (IA)	CD8_14_CCL3	CST7	5.5e-137	1.03114	0.994	0.579	1.81e-132
Immune Activation (IA)	CD8_14_CCL3	CCL5	2.96e-131	1.21819	0.901	0.461	9.77e-127
Immune Activation (IA)	CD8_14_CCL3	ATP5E	6.32e-122	1.04367	0.859	0.378	2.08e-117
Immune Activation (IA)	CD8_17_STMN1	STMN1	0	4.15486	0.902	0.117	0
Immune Activation (IA)	CD8_17_STMN1	TUBA1B	0	3.37349	0.807	0.315	0
Immune Activation (IA)	CD8_17_STMN1	TUBB	0	2.92202	0.917	0.408	0
Immune Activation (IA)	CD8_17_STMN1	RRM2	0	2.82122	0.535	0.006	0
Immune Activation (IA)	CD8_17_STMN1	TYMS	0	2.80318	0.642	0.01	0
Immune Activation (IA)	CD8_17_STMN1	MKI67	0	2.79002	0.585	0.01	0
Immune Activation (IA)	CD8_17_STMN1	CENPF	0	2.63547	0.592	0.026	0
Immune Activation (IA)	CD8_17_STMN1	H4C3	0	2.52378	0.267	0.083	0
Immune Activation (IA)	CD8_17_STMN1	HMGB2	0	2.4807	0.904	0.377	0
Immune Activation (IA)	CD8_17_STMN1	TOP2A	0	2.45735	0.523	0.013	0
Immune Activation (IA)	CD8T_01_CD14	NKG7	0	3.34858	0.573	0.106	0
Immune Activation (IA)	CD8T_01_CD14	GNLY	0	3.22544	0.303	0.031	0
Immune Activation (IA)	CD8T_01_CD14	CCL5	0	3.1786	0.4	0.058	0
Immune Activation (IA)	CD8T_01_CD14	GZMA	0	2.94036	0.65	0.024	0
Immune Activation (IA)	CD8T_01_CD14	IL32	0	2.89372	0.677	0.085	0
Immune Activation (IA)	CD8T_01_CD14	GZMK	0	2.8216	0.443	0.023	0
Immune Activation (IA)	CD8T_01_CD14	IL7R	0	2.54461	0.431	0.038	0
Immune Activation (IA)	CD8T_01_CD14	PTPRCAP	0	2.42699	0.541	0.025	0
Immune Activation (IA)	CD8T_01_CD14	CD8A	0	2.42175	0.446	0.016	0
Immune Activation (IA)	CD8T_01_CD14	CD3E	0	2.33781	0.602	0.021	0
Immune Activation (IA)	Fib_05_H3-3B	H3-3B	0	3.70624	0.961	0.062	0
Immune Activation (IA)	Fib_05_H3-3B	IFITM1	0	3.12892	0.893	0.303	0
Immune Activation (IA)	Fib_05_H3-3B	H3-3A	0	2.94367	0.931	0.058	0
Immune Activation (IA)	Fib_05_H3-3B	MTRNR2L12	0	2.73829	0.968	0.553	0
Immune Activation (IA)	Fib_05_H3-3B	SEPTIN7	0	2.68955	0.85	0.05	0
Immune Activation (IA)	Fib_05_H3-3B	SEPTIN4	0	2.18814	0.687	0.032	0
Immune Activation (IA)	Fib_05_H3-3B	H2AJ	0	2.08576	0.705	0.034	0
Immune Activation (IA)	Fib_05_H3-3B	H1-0	0	1.97975	0.572	0.021	0
Immune Activation (IA)	Fib_05_H3-3B	H2AZ1	0	1.97139	0.65	0.042	0
Immune Activation (IA)	Fib_05_H3-3B	MTRNR2L8	3.04e-270	2.93508	0.676	0.427	1e-265
Immune Activation (IA)	Mast	TPSAB1	0	7.62816	0.74	0.007	0
Immune Activation (IA)	Mast	CPA3	0	6.86289	0.921	0.003	0
Immune Activation (IA)	Mast	TPSB2	0	6.70378	0.482	0.005	0
Immune Activation (IA)	Mast	GATA2	0	4.59949	0.825	0.002	0
Immune Activation (IA)	Mast	KIT	0	4.58116	0.803	0.005	0
Immune Activation (IA)	Mast	HPGD	0	4.51922	0.721	0.025	0
Immune Activation (IA)	Mast	HPGDS	0	4.38896	0.851	0.075	0
Immune Activation (IA)	Mast	IL1RL1	0	3.97978	0.739	0.002	0
Immune Activation (IA)	Mast	MS4A2	0	3.96559	0.627	0.001	0
Immune Activation (IA)	Mast	CD69	0	3.93736	0.632	0.192	0
Immune Activation (IA)	NK_01_GZMH	GZMH	0	1.99823	0.771	0.272	0
Immune Activation (IA)	NK_01_GZMH	FGFBP2	0	1.54491	0.684	0.148	0
Immune Activation (IA)	NK_01_GZMH	KLRG1	0	1.50727	0.504	0.136	0
Immune Activation (IA)	NK_01_GZMH	GNLY	0	1.42029	0.757	0.215	0
Immune Activation (IA)	NK_01_GZMH	GZMB	0	1.37985	0.653	0.194	0
Immune Activation (IA)	NK_01_GZMH	KLRD1	0	1.29262	0.588	0.184	0
Immune Activation (IA)	NK_01_GZMH	ZEB2	0	1.21943	0.52	0.167	0
Immune Activation (IA)	NK_01_GZMH	KLF2	0	1.14621	0.437	0.172	0
Immune Activation (IA)	NK_01_GZMH	GZMM	0	1.02183	0.634	0.298	0
Immune Activation (IA)	NK_01_GZMH	S1PR5	0	0.977988	0.307	0.069	0
Immune Activation (IA)	NK_02_PTGDS	PTGDS	0	3.4452	0.301	0.017	0
Immune Activation (IA)	NK_02_PTGDS	GZMB	0	2.77338	0.905	0.19	0
Immune Activation (IA)	NK_02_PTGDS	TYROBP	0	2.70195	0.896	0.121	0
Immune Activation (IA)	NK_02_PTGDS	PRF1	0	2.36427	0.92	0.372	0
Immune Activation (IA)	NK_02_PTGDS	KLRD1	0	2.36396	0.905	0.173	0
Immune Activation (IA)	NK_02_PTGDS	CLIC3	0	2.3134	0.673	0.124	0
Immune Activation (IA)	NK_02_PTGDS	KLRF1	0	2.30906	0.661	0.062	0
Immune Activation (IA)	NK_02_PTGDS	FCGR3A	0	1.88469	0.84	0.163	0
Immune Activation (IA)	NK_02_PTGDS	S1PR5	0	1.86683	0.537	0.06	0
Immune Activation (IA)	NK_02_PTGDS	SPON2	0	1.78108	0.767	0.165	0
Immune Activation (IA)	NK_04_XCL1	XCL1	0	2.62096	0.715	0.133	0
Immune Activation (IA)	NK_04_XCL1	TYROBP	0	2.54	0.785	0.145	0
Immune Activation (IA)	NK_04_XCL1	KRT86	0	2.39466	0.42	0.024	0
Immune Activation (IA)	NK_04_XCL1	KLRC1	0	2.39221	0.421	0.049	0
Immune Activation (IA)	NK_04_XCL1	XCL2	0	2.36235	0.731	0.167	0
Immune Activation (IA)	NK_04_XCL1	KRT81	0	2.31145	0.368	0.006	0
Immune Activation (IA)	NK_04_XCL1	AREG	0	2.19122	0.505	0.133	0
Immune Activation (IA)	NK_04_XCL1	KLRB1	0	1.96922	0.71	0.208	0
Immune Activation (IA)	NK_04_XCL1	FCER1G	0	1.88279	0.714	0.125	0
Immune Activation (IA)	NK_04_XCL1	CD7	0	1.80086	0.81	0.455	0
Immune Activation (IA)	Plasma_02_IGHA1	IGHA2	0	6.64541	0.519	0.022	0
Immune Activation (IA)	Plasma_02_IGHA1	IGKC	0	5.44611	0.832	0.09	0
Immune Activation (IA)	Plasma_02_IGHA1	IGHA1	0	5.00628	0.701	0.07	0
Immune Activation (IA)	Plasma_02_IGHA1	JCHAIN	0	2.24085	0.881	0.116	0
Immune Activation (IA)	Plasma_02_IGHA1	HSP90B1	0	1.53105	0.978	0.493	0
Immune Activation (IA)	Plasma_02_IGHA1	XBP1	0	1.31828	0.969	0.366	0
Immune Activation (IA)	Plasma_02_IGHA1	IGLV3-1	0	1.16023	0.418	0.011	0
Immune Activation (IA)	Plasma_02_IGHA1	IGHG4	3.03e-144	5.36956	0.612	0.278	9.99e-140
Immune Activation (IA)	Plasma_02_IGHA1	IGLC2	1.79e-91	5.11282	0.643	0.303	5.91e-87
Immune Activation (IA)	Plasma_02_IGHA1	IGHG2	1.97e-29	5.03467	0.445	0.27	6.49e-25
Immune Activation (IA)	Plasma_03_JCHAIN	JCHAIN	0	5.17819	0.882	0.133	0
Immune Activation (IA)	Plasma_03_JCHAIN	IGLL5	0	5.12163	0.752	0.061	0
Immune Activation (IA)	Plasma_03_JCHAIN	DERL3	0	3.60557	0.962	0.379	0
Immune Activation (IA)	Plasma_03_JCHAIN	HSP90B1	0	3.47069	0.995	0.503	0
Immune Activation (IA)	Plasma_03_JCHAIN	SSR4	0	3.1864	0.991	0.557	0
Immune Activation (IA)	Plasma_03_JCHAIN	XBP1	0	3.04077	0.951	0.38	0
Immune Activation (IA)	Plasma_03_JCHAIN	PPIB	0	2.90514	0.983	0.501	0
Immune Activation (IA)	Plasma_03_JCHAIN	PRDX4	0	2.9047	0.915	0.363	0
Immune Activation (IA)	Plasma_03_JCHAIN	MZB1	0	2.89757	0.997	0.479	0
Immune Activation (IA)	Plasma_03_JCHAIN	SEC11C	0	2.82565	0.976	0.419	0
Immune Exclusion (IE)	CD8_12_CRYAB	CRYAB	0	4.28599	0.435	0.026	0
Immune Exclusion (IE)	CD8_12_CRYAB	NDUFA4L2	0	3.86066	0.437	0.026	0
Immune Exclusion (IE)	CD8_12_CRYAB	GPX3	0	3.64257	0.34	0.018	0
Immune Exclusion (IE)	CD8_12_CRYAB	SPP1	0	3.43916	0.386	0.022	0
Immune Exclusion (IE)	CD8_12_CRYAB	CD24	0	3.17051	0.277	0.011	0
Immune Exclusion (IE)	CD8_12_CRYAB	NNMT	0	3.12695	0.345	0.014	0
Immune Exclusion (IE)	CD8_12_CRYAB	CLU	0	2.30943	0.258	0.027	0
Immune Exclusion (IE)	CD8_12_CRYAB	CYB5A	0	2.26179	0.321	0.076	0
Immune Exclusion (IE)	CD8_12_CRYAB	MT2A	9.92e-112	2.23543	0.547	0.379	3.27e-107
Immune Exclusion (IE)	CD8_12_CRYAB	MT1X	4.06e-71	2.44199	0.326	0.195	1.34e-66
Immune Exclusion (IE)	Endo_01_PLVAP	PLVAP	0	1.34881	0.949	0.643	0
Immune Exclusion (IE)	Endo_01_PLVAP	FLT1	0	1.34348	0.948	0.694	0
Immune Exclusion (IE)	Endo_01_PLVAP	ESM1	0	1.28772	0.758	0.439	0
Immune Exclusion (IE)	Endo_01_PLVAP	KCNE3	0	1.24935	0.42	0.142	0
Immune Exclusion (IE)	Endo_01_PLVAP	INSR	0	1.17368	0.856	0.524	0
Immune Exclusion (IE)	Endo_01_PLVAP	KDR	0	1.17231	0.824	0.507	0
Immune Exclusion (IE)	Endo_01_PLVAP	VWA1	0	1.15191	0.783	0.46	0
Immune Exclusion (IE)	Endo_01_PLVAP	GJA1	0	1.15068	0.676	0.372	0
Immune Exclusion (IE)	Endo_01_PLVAP	ANGPT2	0	1.14125	0.504	0.276	0
Immune Exclusion (IE)	Endo_01_PLVAP	RFLNB	0	1.11973	0.553	0.167	0
Immune Exclusion (IE)	Endo_02_ACKR1	ACKR1	0	3.94548	0.702	0.018	0
Immune Exclusion (IE)	Endo_02_ACKR1	CLU	0	2.87264	0.725	0.154	0
Immune Exclusion (IE)	Endo_02_ACKR1	VCAM1	0	2.11935	0.486	0.085	0
Immune Exclusion (IE)	Endo_02_ACKR1	PTGDS	0	2.10079	0.296	0.036	0
Immune Exclusion (IE)	Endo_02_ACKR1	COL3A1	0	2.08353	0.557	0.075	0
Immune Exclusion (IE)	Endo_02_ACKR1	CPE	0	1.75206	0.613	0.131	0
Immune Exclusion (IE)	Endo_02_ACKR1	CYP1B1	0	1.74707	0.321	0.032	0
Immune Exclusion (IE)	Endo_02_ACKR1	NR2F2	0	1.67431	0.687	0.211	0
Immune Exclusion (IE)	Endo_02_ACKR1	DUSP23	0	1.67169	0.644	0.218	0
Immune Exclusion (IE)	Endo_02_ACKR1	FBLN2	0	1.65913	0.419	0.057	0
Immune Exclusion (IE)	Endo_03_CRHBP	CRHBP	0	3.63789	0.705	0.125	0
Immune Exclusion (IE)	Endo_03_CRHBP	SOST	0	3.3867	0.548	0.024	0
Immune Exclusion (IE)	Endo_03_CRHBP	EHD3	0	3.09767	0.628	0.096	0
Immune Exclusion (IE)	Endo_03_CRHBP	PLAT	0	2.90529	0.78	0.375	0
Immune Exclusion (IE)	Endo_03_CRHBP	EMCN	0	2.58173	0.944	0.682	0
Immune Exclusion (IE)	Endo_03_CRHBP	IGFBP5	0	2.08776	0.891	0.562	0
Immune Exclusion (IE)	Endo_03_CRHBP	IL13RA2	0	2.05139	0.276	0.025	0
Immune Exclusion (IE)	Endo_03_CRHBP	FCN3	0	2.00277	0.729	0.399	0
Immune Exclusion (IE)	Endo_03_CRHBP	SYNE1	0	1.84236	0.713	0.368	0
Immune Exclusion (IE)	Endo_03_CRHBP	TGFBR2	0	1.51082	0.923	0.721	0
Immune Exclusion (IE)	Endo_04_MALAT1	MALAT1	3.85e-31	0.743453	0.755	0.744	1.27e-26
Immune Exclusion (IE)	Endo_04_MALAT1	INSR	6.19e-24	0.55355	0.591	0.62	2.04e-19
Immune Exclusion (IE)	Endo_04_MALAT1	ARHGAP29	2.62e-16	0.561365	0.572	0.7	8.65e-12
Immune Exclusion (IE)	Endo_04_MALAT1	NOTCH4	5.61e-13	0.59611	0.556	0.665	1.85e-08
Immune Exclusion (IE)	Endo_04_MALAT1	DGKH	2.01e-09	0.557551	0.254	0.366	6.64e-05
Immune Exclusion (IE)	Endo_04_MALAT1	NEAT1	1.33e-05	0.6471	0.628	0.715	0.437099
Immune Exclusion (IE)	Endo_04_MALAT1	NKTR	4.59e-05	0.575778	0.365	0.518	1
Immune Exclusion (IE)	Endo_04_MALAT1	XAF1	7.78e-05	0.641225	0.299	0.414	1
Immune Exclusion (IE)	Endo_04_MALAT1	CEACAM1	0.00345783	0.551738	0.224	0.283	1
Immune Exclusion (IE)	Endo_04_MALAT1	BTNL9	0.0047315	0.650891	0.42	0.496	1
Immune Exclusion (IE)	Endo_05_SERPINE2	SERPINE2	0	2.51391	0.391	0.048	0
Immune Exclusion (IE)	Endo_05_SERPINE2	ABI3BP	0	2.44327	0.288	0.021	0
Immune Exclusion (IE)	Endo_05_SERPINE2	LTBP4	0	2.34572	0.552	0.045	0
Immune Exclusion (IE)	Endo_05_SERPINE2	FBLN5	0	2.30926	0.478	0.015	0
Immune Exclusion (IE)	Endo_05_SERPINE2	CLDN5	0	2.28633	0.832	0.429	0
Immune Exclusion (IE)	Endo_05_SERPINE2	SEMA3G	0	2.11843	0.67	0.126	0
Immune Exclusion (IE)	Endo_05_SERPINE2	KCTD12	0	2.07451	0.542	0.134	0
Immune Exclusion (IE)	Endo_05_SERPINE2	GJA5	0	2.031	0.423	0.081	0
Immune Exclusion (IE)	Endo_05_SERPINE2	DEPP1	0	2.00836	0.506	0.175	0
Immune Exclusion (IE)	Endo_05_SERPINE2	GLUL	3.59e-230	1.99	0.517	0.273	1.18e-225
Immune Exclusion (IE)	Endo_06_SDPR	SDPR	0	1.85059	0.703	0.167	0
Immune Exclusion (IE)	Endo_06_SDPR	ATP5E	0	1.73929	0.749	0.174	0
Immune Exclusion (IE)	Endo_06_SDPR	GNB2L1	0	1.60532	0.742	0.183	0
Immune Exclusion (IE)	Endo_06_SDPR	TCEB2	0	1.51274	0.676	0.149	0
Immune Exclusion (IE)	Endo_06_SDPR	SHFM1	0	1.48579	0.65	0.128	0
Immune Exclusion (IE)	Endo_06_SDPR	ATP5L	0	1.45025	0.658	0.137	0
Immune Exclusion (IE)	Endo_06_SDPR	SEPW1	0	1.44963	0.636	0.146	0
Immune Exclusion (IE)	Endo_06_SDPR	PTRF	0	1.42423	0.648	0.136	0
Immune Exclusion (IE)	Endo_06_SDPR	ATP5J	0	1.35839	0.636	0.131	0
Immune Exclusion (IE)	Endo_06_SDPR	ATP5G2	0	1.34931	0.64	0.135	0
Immune Exclusion (IE)	Endo_07_CD24	CRYAB	0	2.96021	0.727	0.296	0
Immune Exclusion (IE)	Endo_07_CD24	CD24	0	2.84825	0.565	0.097	0
Immune Exclusion (IE)	Endo_07_CD24	VEGFA	0	2.44145	0.497	0.113	0
Immune Exclusion (IE)	Endo_07_CD24	WFDC2	0	2.36035	0.31	0.023	0
Immune Exclusion (IE)	Endo_07_CD24	KRT18	0	2.3292	0.493	0.095	0
Immune Exclusion (IE)	Endo_07_CD24	SERPINA1	4.56e-284	2.21494	0.423	0.095	1.5e-279
Immune Exclusion (IE)	Endo_07_CD24	SPP1	9.08e-259	2.23322	0.558	0.185	2.99e-254
Immune Exclusion (IE)	Endo_07_CD24	ATP1B1	6.95e-234	2.22878	0.575	0.219	2.29e-229
Immune Exclusion (IE)	Endo_07_CD24	MT1G	9.93e-217	2.71352	0.316	0.066	3.27e-212
Immune Exclusion (IE)	Endo_07_CD24	RNASET2	2.83e-178	2.41465	0.483	0.186	9.33e-174
Immune Exclusion (IE)	Endo_08_DNAJB1	DNAJB1	1.16e-226	2.13692	0.935	0.537	3.82e-222
Immune Exclusion (IE)	Endo_08_DNAJB1	HSPH1	4.08e-204	1.83099	0.764	0.329	1.35e-199
Immune Exclusion (IE)	Endo_08_DNAJB1	HSPA1A	8.21e-202	1.94924	0.975	0.71	2.71e-197
Immune Exclusion (IE)	Endo_08_DNAJB1	GADD45B	1.99e-186	1.81538	0.915	0.526	6.57e-182
Immune Exclusion (IE)	Endo_08_DNAJB1	SOCS3	3.35e-184	1.48994	0.883	0.499	1.1e-179
Immune Exclusion (IE)	Endo_08_DNAJB1	HSP90AA1	3.81e-182	1.56008	0.986	0.848	1.26e-177
Immune Exclusion (IE)	Endo_08_DNAJB1	HSPA1B	3.17e-178	1.81979	0.885	0.511	1.04e-173
Immune Exclusion (IE)	Endo_08_DNAJB1	DNAJA1	6.79e-176	1.59183	0.904	0.62	2.24e-171
Immune Exclusion (IE)	Endo_08_DNAJB1	HEXIM1	4.5e-171	1.49156	0.626	0.232	1.48e-166
Immune Exclusion (IE)	Endo_08_DNAJB1	EGR1	1.46e-138	1.47173	0.782	0.392	4.8e-134
Immune Exclusion (IE)	Endo_10_STMN1	LY6H	0	2.74866	0.284	0.006	0
Immune Exclusion (IE)	Endo_10_STMN1	APOD	0	2.3876	0.422	0.057	0
Immune Exclusion (IE)	Endo_10_STMN1	LOX	0	1.50865	0.406	0.035	0
Immune Exclusion (IE)	Endo_10_STMN1	CHST1	0	1.44618	0.367	0.047	0
Immune Exclusion (IE)	Endo_10_STMN1	MMP2	2.38e-287	1.60533	0.515	0.14	7.85e-283
Immune Exclusion (IE)	Endo_10_STMN1	PGF	2.14e-245	1.75751	0.465	0.127	7.06e-241
Immune Exclusion (IE)	Endo_10_STMN1	TNFRSF4	1.11e-191	1.49913	0.607	0.257	3.67e-187
Immune Exclusion (IE)	Endo_10_STMN1	LGALS1	9.67e-159	1.51493	0.857	0.608	3.19e-154
Immune Exclusion (IE)	Endo_10_STMN1	CLDN5	4.89e-155	1.64554	0.735	0.452	1.61e-150
Immune Exclusion (IE)	Endo_10_STMN1	IL32	1.17e-153	1.62457	0.706	0.408	3.84e-149
Immune Exclusion (IE)	Fib_01_CARMN	CARMN	0	1.13396	0.633	0.356	0
Immune Exclusion (IE)	Fib_01_CARMN	PDGFRB	0	1.10742	0.86	0.686	0
Immune Exclusion (IE)	Fib_01_CARMN	CD81	0	0.952895	0.783	0.601	0
Immune Exclusion (IE)	Fib_01_CARMN	2024-09-11	0	0.892998	0.704	0.469	0
Immune Exclusion (IE)	Fib_01_CARMN	TBX2	0	0.878205	0.709	0.49	0
Immune Exclusion (IE)	Fib_01_CARMN	NR2F2	0	0.826025	0.819	0.685	0
Immune Exclusion (IE)	Fib_01_CARMN	CCDC102B	8.77e-296	0.84291	0.702	0.47	2.89e-291
Immune Exclusion (IE)	Fib_01_CARMN	PMEPA1	6.99e-285	0.914055	0.712	0.527	2.3e-280
Immune Exclusion (IE)	Fib_01_CARMN	STEAP4	2.18e-227	1.02546	0.478	0.256	7.19e-223
Immune Exclusion (IE)	Fib_01_CARMN	TXNIP	2.63e-216	0.787948	0.744	0.555	8.66e-212
Immune Exclusion (IE)	Fib_02_SOCS3	SOCS3	0	1.33931	0.709	0.34	0
Immune Exclusion (IE)	Fib_02_SOCS3	AC020916.1	0	1.30513	0.509	0.135	0
Immune Exclusion (IE)	Fib_02_SOCS3	KLF4	0	1.24609	0.453	0.186	0
Immune Exclusion (IE)	Fib_02_SOCS3	BTG2	0	1.24293	0.843	0.472	0
Immune Exclusion (IE)	Fib_02_SOCS3	FOSB	0	1.22791	0.932	0.596	0
Immune Exclusion (IE)	Fib_02_SOCS3	ATF3	0	1.22069	0.878	0.486	0
Immune Exclusion (IE)	Fib_02_SOCS3	JUNB	0	1.17036	0.988	0.81	0
Immune Exclusion (IE)	Fib_02_SOCS3	RGS16	0	1.15229	0.752	0.444	0
Immune Exclusion (IE)	Fib_02_SOCS3	EGR1	0	1.12534	0.899	0.55	0
Immune Exclusion (IE)	Fib_02_SOCS3	KLF2	2.81e-201	1.12679	0.505	0.287	9.27e-197
Immune Exclusion (IE)	Fib_03_ACTG2	ACTG2	0	2.60517	0.444	0.071	0
Immune Exclusion (IE)	Fib_03_ACTG2	S100A4	0	2.21575	0.813	0.345	0
Immune Exclusion (IE)	Fib_03_ACTG2	CNN1	0	2.01027	0.713	0.177	0
Immune Exclusion (IE)	Fib_03_ACTG2	TAGLN	0	1.9882	0.999	0.825	0
Immune Exclusion (IE)	Fib_03_ACTG2	MYH11	0	1.94998	0.949	0.561	0
Immune Exclusion (IE)	Fib_03_ACTG2	ACTA2	0	1.84516	0.994	0.837	0
Immune Exclusion (IE)	Fib_03_ACTG2	CSRP1	0	1.63543	0.92	0.609	0
Immune Exclusion (IE)	Fib_03_ACTG2	COL14A1	0	1.57478	0.704	0.244	0
Immune Exclusion (IE)	Fib_03_ACTG2	LTBP1	0	1.56544	0.752	0.207	0
Immune Exclusion (IE)	Fib_03_ACTG2	PPP1R14A	0	1.52576	0.925	0.583	0
Immune Exclusion (IE)	Fib_04_GNB2L1	GNB2L1	0	3.29555	0.944	0.03	0
Immune Exclusion (IE)	Fib_04_GNB2L1	ATP5E	0	3.20934	0.923	0.023	0
Immune Exclusion (IE)	Fib_04_GNB2L1	LHFP	0	2.96612	0.841	0.016	0
Immune Exclusion (IE)	Fib_04_GNB2L1	ATP5G2	0	2.88893	0.883	0.022	0
Immune Exclusion (IE)	Fib_04_GNB2L1	ATP5L	0	2.88794	0.872	0.021	0
Immune Exclusion (IE)	Fib_04_GNB2L1	ATP5B	0	2.73184	0.804	0.018	0
Immune Exclusion (IE)	Fib_04_GNB2L1	TCEB2	0	2.69453	0.857	0.021	0
Immune Exclusion (IE)	Fib_04_GNB2L1	SEPW1	0	2.58926	0.82	0.019	0
Immune Exclusion (IE)	Fib_04_GNB2L1	SHFM1	0	2.55475	0.83	0.019	0
Immune Exclusion (IE)	Fib_04_GNB2L1	SELM	0	2.54877	0.773	0.018	0
Immune Exclusion (IE)	Fib_06_MT1G	MT1G	0	3.8216	0.362	0.038	0
Immune Exclusion (IE)	Fib_06_MT1G	CD24	0	3.44011	0.711	0.09	0
Immune Exclusion (IE)	Fib_06_MT1G	RNASET2	0	3.28934	0.655	0.122	0
Immune Exclusion (IE)	Fib_06_MT1G	SPP1	0	3.1533	0.676	0.154	0
Immune Exclusion (IE)	Fib_06_MT1G	ATP1B1	0	3.14001	0.797	0.145	0
Immune Exclusion (IE)	Fib_06_MT1G	PLIN2	0	2.95425	0.738	0.257	0
Immune Exclusion (IE)	Fib_06_MT1G	SERPINA1	0	2.92864	0.593	0.085	0
Immune Exclusion (IE)	Fib_06_MT1G	TMEM176A	0	2.90089	0.632	0.082	0
Immune Exclusion (IE)	Fib_06_MT1G	CLU	0	2.806	0.679	0.117	0
Immune Exclusion (IE)	Fib_06_MT1G	TMEM176B	0	2.73456	0.616	0.081	0
Immune Exclusion (IE)	Fib_07_LUM	LUM	0	4.02001	0.466	0.034	0
Immune Exclusion (IE)	Fib_07_LUM	DCN	0	3.95179	0.6	0.128	0
Immune Exclusion (IE)	Fib_07_LUM	COL1A1	0	2.84483	0.883	0.475	0
Immune Exclusion (IE)	Fib_07_LUM	VCAN	0	2.71523	0.641	0.093	0
Immune Exclusion (IE)	Fib_07_LUM	CCDC80	0	2.5507	0.688	0.244	0
Immune Exclusion (IE)	Fib_07_LUM	C7	0	2.50217	0.393	0.044	0
Immune Exclusion (IE)	Fib_07_LUM	C1S	0	2.38419	0.792	0.249	0
Immune Exclusion (IE)	Fib_07_LUM	ANXA2	2.29e-304	2.5246	0.652	0.219	7.54e-300
Immune Exclusion (IE)	Fib_07_LUM	S100A10	3.64e-214	2.45754	0.586	0.219	1.2e-209
Immune Exclusion (IE)	Fib_07_LUM	CXCL14	1.01e-113	2.39382	0.288	0.082	3.34e-109
Immune Exclusion (IE)	Fib_08_GBP4	GBP4	5.08e-95	2.17942	0.693	0.294	1.68e-90
Immune Exclusion (IE)	Fib_08_GBP4	GBP1	8.75e-77	1.9068	0.655	0.307	2.89e-72
Immune Exclusion (IE)	Fib_08_GBP4	IFIT3	6.62e-61	1.23963	0.68	0.334	2.18e-56
Immune Exclusion (IE)	Fib_08_GBP4	STAT1	4.3e-54	1.28235	0.655	0.35	1.42e-49
Immune Exclusion (IE)	Fib_08_GBP4	LAP3	1.4e-53	1.15411	0.617	0.319	4.61e-49
Immune Exclusion (IE)	Fib_08_GBP4	ISG15	7.09e-51	1.39781	0.844	0.593	2.34e-46
Immune Exclusion (IE)	Fib_08_GBP4	PARP14	2.35e-46	1.12203	0.615	0.32	7.76e-42
Immune Exclusion (IE)	Fib_08_GBP4	RARRES3	7.56e-43	1.107	0.594	0.315	2.49e-38
Immune Exclusion (IE)	Fib_08_GBP4	IFIT2	2.88e-42	1.13573	0.562	0.281	9.5e-38
Immune Exclusion (IE)	Fib_08_GBP4	GBP2	6.66e-41	1.15468	0.72	0.458	2.2e-36
Immune Exclusion (IE)	Fib_11_STMN1	PTTG1	0	3.20494	0.677	0.025	0
Immune Exclusion (IE)	Fib_11_STMN1	CENPF	0	3.00216	0.671	0.01	0
Immune Exclusion (IE)	Fib_11_STMN1	UBE2C	0	2.72831	0.598	0.006	0
Immune Exclusion (IE)	Fib_11_STMN1	TOP2A	0	2.54104	0.646	0.005	0
Immune Exclusion (IE)	Fib_11_STMN1	STMN1	2.36e-258	3.60256	0.909	0.115	7.79e-254
Immune Exclusion (IE)	Fib_11_STMN1	HMGB2	4.85e-77	2.75081	0.75	0.249	1.6e-72
Immune Exclusion (IE)	Fib_11_STMN1	TUBB	8.95e-73	2.48504	0.945	0.652	2.95e-68
Immune Exclusion (IE)	Fib_11_STMN1	ANXA2	2.5e-57	2.58651	0.72	0.239	8.23e-53
Immune Exclusion (IE)	Fib_11_STMN1	S100A10	5.3e-54	2.45682	0.695	0.235	1.75e-49
Immune Exclusion (IE)	Fib_11_STMN1	H2AFZ	6.07e-27	2.44613	0.683	0.516	2e-22
Immune Exclusion (IE)	Maph_07_CRYAB	CRYAB	0	3.76958	0.665	0.091	0
Immune Exclusion (IE)	Maph_07_CRYAB	NDUFA4L2	0	3.44034	0.544	0.079	0
Immune Exclusion (IE)	Maph_07_CRYAB	GPX3	0	3.35267	0.566	0.181	0
Immune Exclusion (IE)	Maph_07_CRYAB	NNMT	0	3.0514	0.491	0.053	0
Immune Exclusion (IE)	Maph_07_CRYAB	CD24	0	2.65516	0.436	0.037	0
Immune Exclusion (IE)	Maph_07_CRYAB	MT1E	0	2.65297	0.341	0.067	0
Immune Exclusion (IE)	Maph_07_CRYAB	CXCL14	0	2.49793	0.363	0.024	0
Immune Exclusion (IE)	Maph_07_CRYAB	PDZK1IP1	0	2.42018	0.416	0.028	0
Immune Exclusion (IE)	Maph_07_CRYAB	IGFBP3	0	2.32855	0.349	0.041	0
Immune Exclusion (IE)	Maph_07_CRYAB	MT1X	2.74e-115	2.91804	0.373	0.187	9.02e-111
Immune Exclusion (IE)	Peri_01_RGS5	RGS5	0	5.64711	0.957	0.183	0
Immune Exclusion (IE)	Peri_01_RGS5	ACTA2	0	4.11952	0.81	0.086	0
Immune Exclusion (IE)	Peri_01_RGS5	TAGLN	0	3.97208	0.773	0.081	0
Immune Exclusion (IE)	Peri_01_RGS5	BGN	0	3.74646	0.901	0.155	0
Immune Exclusion (IE)	Peri_01_RGS5	MYL9	0	3.36004	0.906	0.235	0
Immune Exclusion (IE)	Peri_01_RGS5	TPM2	0	3.3404	0.836	0.081	0
Immune Exclusion (IE)	Peri_01_RGS5	NDUFA4L2	0	3.30259	0.897	0.167	0
Immune Exclusion (IE)	Peri_01_RGS5	FRZB	0	2.55128	0.658	0.017	0
Immune Exclusion (IE)	Peri_01_RGS5	PHLDA1	0	2.43744	0.751	0.161	0
Immune Exclusion (IE)	Peri_01_RGS5	ITM2C	0	2.41954	0.661	0.024	0
Immune Exclusion (IE)	Plasma_01_IGHG1	SPP1	0	5.52419	0.992	0.062	0
Immune Exclusion (IE)	Plasma_01_IGHG1	HSPB1	0	2.39161	0.974	0.315	0
Immune Exclusion (IE)	Plasma_01_IGHG1	COMMD3	0	2.58115	0.952	0.119	0
Immune Exclusion (IE)	Plasma_01_IGHG1	CCND2	0	2.91312	0.83	0.086	0
Immune Exclusion (IE)	Plasma_01_IGHG1	ITGB7	0	2.78064	0.96	0.131	0
Immune Exclusion (IE)	Plasma_01_IGHG1	IGHG1	0	3.94234	1	0.106	0
Immune Exclusion (IE)	Plasma_01_IGHG1	IGHG3	0	4.37876	0.999	0.092	0
Immune Exclusion (IE)	Plasma_01_IGHG1	IGLC3	0	5.35862	1	0.103	0
Immune Exclusion (IE)	Plasma_01_IGHG1	IGHGP	0	2.69232	0.986	0.027	0
Immune Exclusion (IE)	Plasma_01_IGHG1	IGLV2-23	0	2.56778	0.957	0.014	0
Immune Exclusion (IE)	Plasma_04_IFITM3	IGFBP5	2.08e-302	2.34457	0.287	0.016	6.84e-298
Immune Exclusion (IE)	Plasma_04_IFITM3	NNMT	3.47e-299	2.59797	0.587	0.092	1.14e-294
Immune Exclusion (IE)	Plasma_04_IFITM3	NDUFA4L2	6.46e-266	2.84646	0.606	0.112	2.13e-261
Immune Exclusion (IE)	Plasma_04_IFITM3	IGFBP7	6.14e-190	2.92287	0.6	0.153	2.02e-185
Immune Exclusion (IE)	Plasma_04_IFITM3	IGKC	9.24e-182	2.64062	0.575	0.122	3.05e-177
Immune Exclusion (IE)	Plasma_04_IFITM3	CRYAB	1.36e-150	3.1109	0.632	0.208	4.47e-146
Immune Exclusion (IE)	Plasma_04_IFITM3	MT2A	2.93e-118	2.4297	0.643	0.24	9.65e-114
Immune Exclusion (IE)	Plasma_04_IFITM3	IGHA1	9.19e-92	2.90539	0.384	0.1	3.03e-87
Immune Exclusion (IE)	Plasma_04_IFITM3	IGLC2	6.39e-57	3.08357	0.614	0.314	2.11e-52
Immune Exclusion (IE)	Plasma_04_IFITM3	IGHG2	6.25e-17	2.23484	0.427	0.276	2.06e-12

## Sheet: Table S6b
Table S6b Total results of GO and KEGG enrichment analysis of TIME related signatures.
TIME subtype	ID	Description	GeneRatio	BgRatio	pvalue	p.adjust	qvalue	geneID	Count
Immune Activation	hsa04612	Antigen processing and presentation	18/112	78/8753	2.33e-18	4.38e-16	3.29e-16	972/925/926/3113/3117/3118/3119/3122/3123/3127/3320/3303/3304/3310/3458/3821/3824/7124	18
Immune Activation	GO:0003823	antigen binding	21/161	174/18410	3.17e-18	1.09e-15	8.58e-16	3113/3117/3119/3122/3123/3127/3493/3494/3495/3501/3503/3514/3538/100423062/28809/3575/3512/3824/3902/6504/10417	21
Immune Activation	GO:0023023	MHC protein complex binding	12/161	36/18410	1.38e-16	2.37e-14	1.87e-14	972/925/3113/3117/3118/3119/3122/3123/3127/3320/3821/3824	12
Immune Activation	hsa05332	Graft-versus-host disease	13/112	42/8753	2.26e-15	2.13e-13	1.6e-13	3002/3113/3117/3118/3119/3122/3123/3127/3458/3821/3824/5551/7124	13
Immune Activation	hsa04640	Hematopoietic cell lineage	17/112	99/8753	4.41e-15	2.76e-13	2.07e-13	951/916/924/925/926/2208/3113/3117/3118/3119/3122/3123/3127/3566/3575/3815/7124	17
Immune Activation	hsa05330	Allograft rejection	12/112	38/8753	2.17e-14	1.02e-12	7.63e-13	959/3002/3113/3117/3118/3119/3122/3123/3127/3458/5551/7124	12
Immune Activation	hsa05310	Asthma	11/112	31/8753	6.24e-14	2.35e-12	1.76e-12	959/2207/3113/3117/3118/3119/3122/3123/3127/2206/7124	11
Immune Activation	GO:0140375	immune receptor activity	16/161	148/18410	2.23e-13	2.55e-11	2.01e-11	972/10663/2207/2214/3113/3117/3118/3119/3122/3123/9173/3566/3575/3821/3824/51348	16
Immune Activation	GO:0023026	MHC class II protein complex binding	9/161	27/18410	9.78e-13	8.41e-11	6.62e-11	972/3113/3117/3118/3119/3122/3123/3127/3320	9
Immune Activation	hsa04940	Type I diabetes mellitus	11/112	43/8753	3.73e-12	1.17e-10	8.77e-11	3002/3113/3117/3118/3119/3122/3123/3127/3458/5551/7124	11
Immune Activation	hsa05322	Systemic lupus erythematosus	16/112	137/8753	1.42e-11	3.82e-10	2.87e-10	959/2214/55766/3015/3020/3021/8364/3113/3117/3118/3119/3122/3123/3127/3458/7124	16
Immune Activation	hsa05320	Autoimmune thyroid disease	11/112	53/8753	4.45e-11	1.04e-09	7.84e-10	959/1493/3002/3113/3117/3118/3119/3122/3123/3127/5551	11
Immune Activation	hsa05323	Rheumatoid arthritis	13/112	93/8753	1.34e-10	2.8e-09	2.1e-09	6348/6352/1493/2353/3113/3117/3118/3119/3122/3123/3127/3458/7124	13
Immune Activation	hsa05140	Leishmaniasis	12/112	77/8753	1.94e-10	3.65e-09	2.74e-09	2214/2353/3113/3117/3118/3119/3122/3123/3127/3458/653361/7124	12
Immune Activation	GO:0032395	MHC class II receptor activity	6/161	10/18410	8.31e-11	5.72e-09	4.5e-09	3113/3117/3118/3119/3122/3123	6
Immune Activation	hsa05321	Inflammatory bowel disease	11/112	65/8753	4.59e-10	7.85e-09	5.89e-09	50943/3113/3117/3118/3119/3122/3123/3127/3458/3566/7124	11
Immune Activation	hsa04659	Th17 cell differentiation	13/112	108/8753	9.07e-10	1.42e-08	1.07e-08	916/2353/50943/3113/3117/3118/3119/3122/3123/3127/3320/3458/3566	13
Immune Activation	hsa05145	Toxoplasmosis	13/112	111/8753	1.28e-09	1.85e-08	1.39e-08	959/3113/3117/3118/3119/3122/3123/3127/3303/3304/3310/3458/7124	13
Immune Activation	hsa05416	Viral myocarditis	10/112	69/8753	1.42e-08	1.9e-07	1.43e-07	60/959/3113/3117/3118/3119/3122/3123/3127/5551	10
Immune Activation	hsa04658	Th1 and Th2 cell differentiation	11/112	92/8753	2.07e-08	2.59e-07	1.94e-07	916/2353/3113/3117/3118/3119/3122/3123/3127/3458/3566	11
Immune Activation	hsa05164	Influenza A	14/112	171/8753	3.15e-08	3.71e-07	2.78e-07	60/6352/3337/3113/3117/3118/3119/3122/3123/3127/3458/7124/7177/64499	14
Immune Activation	hsa04060	Cytokine-cytokine receptor interaction	18/112	297/8753	3.37e-08	3.73e-07	2.8e-07	6348/6351/6352/939/959/10563/10663/3458/9173/9235/3566/3575/7124/8784/7293/3604/6375/6846	18
Immune Activation	hsa04672	Intestinal immune network for IgA production	8/112	49/8753	1.63e-07	1.7e-06	1.28e-06	959/3113/3117/3118/3119/3122/3123/3127	8
Immune Activation	GO:0034987	immunoglobulin receptor binding	9/161	80/18410	3.26e-08	1.87e-06	1.47e-06	3493/3494/3495/3501/3503/3514/3538/100423062/3512	9
Immune Activation	GO:0044183	protein folding chaperone	7/161	43/18410	8.49e-08	4.17e-06	3.28e-06	972/3337/3320/3303/3304/3310/3315	7
Immune Activation	hsa04145	Phagosome	12/112	152/8753	4.83e-07	4.78e-06	3.59e-06	60/2214/3113/3117/3118/3119/3122/3123/3127/653361/10376/203068	12
Immune Activation	hsa04514	Cell adhesion molecules	12/112	157/8753	6.85e-07	6.44e-06	4.83e-06	959/925/926/1493/3113/3117/3118/3119/3122/3123/3127/7412	12
Immune Activation	hsa05152	Tuberculosis	12/112	180/8753	2.92e-06	2.62e-05	1.96e-05	972/2207/2214/3113/3117/3118/3119/3122/3123/3127/3458/7124	12
Immune Activation	hsa05417	Lipid and atherosclerosis	13/112	215/8753	3.28e-06	2.8e-05	2.1e-05	6348/6352/959/2353/3320/7184/3303/3304/3310/653361/7124/7412/7494	13
Immune Activation	GO:0042605	peptide antigen binding	6/161	37/18410	7.57e-07	3.25e-05	2.56e-05	3113/3117/3119/3122/3123/3127	6
Immune Activation	GO:0042287	MHC protein binding	6/161	42/18410	1.65e-06	6.14e-05	4.83e-05	972/925/926/3824/3902/203068	6
Immune Activation	GO:0019865	immunoglobulin binding	5/161	24/18410	1.79e-06	6.14e-05	4.83e-05	2207/2208/2214/3512/2206	5
Immune Activation	hsa04141	Protein processing in endoplasmic reticulum	11/112	170/8753	1.03e-05	8.44e-05	6.33e-05	91319/3301/3337/3320/7184/3303/3304/3310/10808/6748/7494	11
Immune Activation	GO:0048020	CCR chemokine receptor binding	6/161	47/18410	3.25e-06	0.000101718	8e-05	6348/6351/6352/10563/6375/6846	6
Immune Activation	GO:0008009	chemokine activity	6/161	49/18410	4.18e-06	0.000119692	9.41e-05	6348/6351/6352/10563/6375/6846	6
Immune Activation	GO:0005125	cytokine activity	11/161	235/18410	7.2e-06	0.000190535	0.00014984	374/6348/6351/6352/959/10563/3458/9235/7124/6375/6846	11
Immune Activation	hsa05150	Staphylococcus aureus infection	8/112	96/8753	2.91e-05	0.000227945	0.000171023	2214/3113/3117/3118/3119/3122/3123/3127	8
Immune Activation	GO:0051082	unfolded protein binding	8/161	121/18410	1.12e-05	0.000275188	0.000216411	3301/3337/3320/7184/3303/3304/3310/5479	8
Immune Activation	hsa04650	Natural killer cell mediated cytotoxicity	9/112	132/8753	4.55e-05	0.000341787	0.000256436	2207/2214/3002/3458/3821/3824/5551/7124/7305	9
Immune Activation	hsa04210	Apoptosis	9/112	135/8753	5.42e-05	0.000392154	0.000294225	60/1075/1521/2353/3002/5551/5414/7124/10376	9
Immune Activation	hsa05418	Fluid shear stress and atherosclerosis	9/112	139/8753	6.81e-05	0.000474464	0.000355981	60/2353/3320/7184/3458/10365/653361/7124/7412	9
Immune Activation	GO:0004252	serine-type endopeptidase activity	9/161	174/18410	2.28e-05	0.000499755	0.000393014	1075/3001/3002/2999/3003/3004/90701/7177/64499	9
Immune Activation	GO:0000979	RNA polymerase II core promoter sequence-specific DNA binding	4/161	20/18410	2.45e-05	0.000499755	0.000393014	2353/3015/3020/3021	4
Immune Activation	GO:0031492	nucleosomal DNA binding	5/161	40/18410	2.47e-05	0.000499755	0.000393014	60/3005/3015/3020/3021	5
Immune Activation	hsa04380	Osteoclast differentiation	9/112	141/8753	7.62e-05	0.000511302	0.000383619	2214/2353/2354/3458/3726/3727/653361/7124/7305	9
Immune Activation	GO:0042379	chemokine receptor binding	6/161	71/18410	3.65e-05	0.000697486	0.000548513	6348/6351/6352/10563/6375/6846	6
Immune Activation	hsa05340	Primary immunodeficiency	5/112	38/8753	0.000112409	0.000728721	0.000546744	916/959/925/926/3575	5
Immune Activation	hsa05166	Human T-cell leukemia virus 1 infection	11/112	222/8753	0.000120711	0.000756454	0.000567552	916/1958/2353/3113/3117/3118/3119/3122/3123/3127/7124	11
Immune Activation	GO:0008236	serine-type peptidase activity	9/161	191/18410	4.75e-05	0.000859229	0.00067571	1075/3001/3002/2999/3003/3004/90701/7177/64499	9
Immune Activation	hsa04660	T cell receptor signaling pathway	8/112	121/8753	0.000151568	0.000919185	0.000689646	916/959/925/926/1493/2353/3458/7124	8
Immune Activation	GO:0017171	serine hydrolase activity	9/161	195/18410	5.57e-05	0.000958733	0.000753961	1075/3001/3002/2999/3003/3004/90701/7177/64499	9
Immune Activation	hsa04657	IL-17 signaling pathway	7/112	94/8753	0.000190495	0.00111916	0.000839682	2353/2354/3320/7184/3458/3727/7124	7
Immune Activation	GO:0042608	T cell receptor binding	3/161	10/18410	7.53e-05	0.00123356	0.000970091	916/3122/3123	3
Immune Activation	hsa05169	Epstein-Barr virus infection	10/112	202/8753	0.000250744	0.00142848	0.00107176	916/2208/3113/3117/3118/3119/3122/3123/3127/7124	10
Immune Activation	hsa04061	Viral protein interaction with cytokine and cytokine receptor	7/112	100/8753	0.000279754	0.00154688	0.00116059	6348/6351/6352/10563/7124/6375/6846	7
Immune Activation	GO:0051787	misfolded protein binding	4/161	29/18410	0.000112846	0.00176449	0.00138762	91319/3303/3304/3310	4
Immune Activation	GO:0030246	carbohydrate binding	10/161	270/18410	0.000135587	0.00202791	0.00159478	969/2208/3122/3123/3820/3821/3824/51348/10219/6515	10
Immune Activation	hsa05144	Malaria	5/112	50/8753	0.000420022	0.00219818	0.00164925	959/3458/3820/7124/7412	5
Immune Activation	hsa04010	MAPK signaling pathway	12/112	299/8753	0.000420929	0.00219818	0.00164925	374/1846/2353/3303/3304/3310/3315/3727/3815/3164/3925/7124	12
Immune Activation	GO:0031491	nucleosome binding	5/161	67/18410	0.000299799	0.00429712	0.00337932	60/3005/3015/3020/3021	5
Immune Activation	GO:0042169	SH2 domain binding	4/161	41/18410	0.000443476	0.00610223	0.00479888	3815/55824/10399/6504	4
Immune Activation	GO:0001046	core promoter sequence-specific DNA binding	4/161	42/18410	0.000486844	0.00644132	0.00506554	2353/3015/3020/3021	4
Immune Activation	GO:0005126	cytokine receptor binding	9/161	272/18410	0.000665125	0.00847418	0.00666421	6348/6351/6352/959/10563/3458/7124/6375/6846	9
Immune Activation	hsa05162	Measles	7/112	138/8753	0.00190329	0.00944198	0.00708413	916/2353/3303/3304/3310/10399/6504	7
Immune Activation	hsa05142	Chagas disease	6/112	102/8753	0.00190848	0.00944198	0.00708413	6348/6352/916/2353/3458/7124	6
Immune Activation	GO:0042288	MHC class I protein binding	3/161	22/18410	0.000894681	0.0109918	0.0086441	925/926/203068	3
Immune Activation	GO:0001664	G protein-coupled receptor binding	9/161	288/18410	0.000996118	0.011816	0.00929228	6348/6351/6352/10563/3301/3303/3304/6375/6846	9
Immune Activation	GO:0048018	receptor ligand activity	12/161	489/18410	0.00125769	0.0144215	0.0113413	374/6348/6351/6352/959/10563/3148/3458/9235/7124/6375/6846	12
Immune Activation	hsa04613	Neutrophil extracellular trap formation	8/112	191/8753	0.00304965	0.0147009	0.0110298	60/2214/55766/3015/3020/3021/8364/653361	8
Immune Activation	hsa04062	Chemokine signaling pathway	8/112	192/8753	0.00314898	0.0148002	0.0111043	6348/6351/6352/10563/10663/653361/6375/6846	8
Immune Activation	GO:0030546	signaling receptor activator activity	12/161	496/18410	0.00141833	0.0157389	0.0123773	374/6348/6351/6352/959/10563/3148/3458/9235/7124/6375/6846	12
Immune Activation	GO:0001671	ATPase activator activity	3/161	26/18410	0.00147229	0.0158271	0.0124466	3301/3337/486	3
Immune Activation	GO:0004896	cytokine receptor activity	5/161	97/18410	0.00162184	0.0169064	0.0132954	972/10663/9173/3566/3575	5
Immune Activation	GO:0042277	peptide binding	9/161	322/18410	0.00214564	0.0217088	0.0170721	972/3113/3117/3119/3122/3123/3127/81618/5479	9
Immune Activation	GO:0031490	chromatin DNA binding	5/161	105/18410	0.00229823	0.0225883	0.0177637	60/3005/3015/3020/3021	5
Immune Activation	hsa05134	Legionellosis	4/112	56/8753	0.00559573	0.0256585	0.019251	3303/3304/3310/7124	4
Immune Activation	GO:0048019	receptor antagonist activity	3/161	32/18410	0.00270298	0.0258285	0.0203119	6352/100463498/100463486	3
Immune Activation	GO:0033218	amide binding	10/161	402/18410	0.00288224	0.026797	0.0210736	972/3113/3117/3119/3122/3123/3127/81618/5479/7298	10
Immune Activation	GO:0140677	molecular function activator activity	3/161	34/18410	0.00321965	0.0280903	0.0220906	3301/3337/486	3
Immune Activation	GO:0005031	tumor necrosis factor-activated receptor activity	2/161	10/18410	0.00326632	0.0280903	0.0220906	8784/7293	2
Immune Activation	GO:0030957	Tat protein binding	2/161	10/18410	0.00326632	0.0280903	0.0220906	60/3301	2
Immune Activation	GO:0042056	chemoattractant activity	3/161	36/18410	0.00379294	0.0318237	0.0250266	6348/6352/3148	3
Immune Activation	GO:0019864	IgG binding	2/161	11/18410	0.0039693	0.0325105	0.0255667	2207/2214	2
Immune Activation	GO:0001618	virus receptor activity	4/161	76/18410	0.00443571	0.034259	0.0269417	3303/3304/6504/7293	4
Immune Activation	GO:0031072	heat shock protein binding	5/161	123/18410	0.00453772	0.034259	0.0269417	3301/3337/3303/3304/3310	5
Immune Activation	GO:0140272	exogenous protein binding	4/161	77/18410	0.00464743	0.034259	0.0269417	3303/3304/6504/7293	4
Immune Activation	GO:0019207	kinase regulator activity	7/161	235/18410	0.00468314	0.034259	0.0269417	6352/959/1154/3315/10399/28984/8115	7
Immune Activation	GO:0031625	ubiquitin protein ligase binding	8/161	298/18410	0.00477307	0.034259	0.0269417	3301/3320/3303/3304/3310/5094/10376/203068	8
Immune Activation	GO:0004175	endopeptidase activity	10/161	432/18410	0.00478033	0.034259	0.0269417	1075/1521/3001/3002/2999/3003/3004/90701/7177/64499	10
Immune Activation	GO:0042826	histone deacetylase binding	5/161	126/18410	0.00502327	0.0352654	0.0277332	50943/3320/3303/3304/7153	5
Immune Activation	hsa05020	Prion disease	9/112	272/8753	0.00798305	0.0357336	0.0268102	6352/1958/3303/3304/3310/653361/7124/10376/203068	9
Immune Activation	hsa04915	Estrogen signaling pathway	6/112	138/8753	0.00841644	0.0367975	0.0276084	2353/3320/7184/3303/3304/3310	6
Immune Activation	GO:0005035	death receptor activity	2/161	13/18410	0.00556497	0.0375363	0.029519	8784/7293	2
Immune Activation	GO:0050998	nitric-oxide synthase binding	2/161	13/18410	0.00556497	0.0375363	0.029519	60/972	2
Immune Activation	GO:0030547	signaling receptor inhibitor activity	3/161	43/18410	0.00627016	0.0414795	0.03262	6352/100463498/100463486	3
Immune Activation	GO:0016004	phospholipase activator activity	2/161	14/18410	0.00645536	0.041899	0.0329499	6348/6352	2
Immune Activation	GO:0044389	ubiquitin-like protein ligase binding	8/161	317/18410	0.00685564	0.043673	0.034345	3301/3320/3303/3304/3310/5094/10376/203068	8
Immune Activation	hsa04664	Fc epsilon RI signaling pathway	4/112	68/8753	0.011041	0.0471751	0.0353945	241/2207/2206/7124	4
Immune Activation	hsa05143	African trypanosomiasis	3/112	37/8753	0.0115532	0.0482666	0.0362135	3458/7124/7412	3
Immune Activation	GO:0016887	ATP hydrolysis activity	8/161	325/18410	0.00791368	0.0484727	0.0381196	10521/3320/7184/3303/3304/3310/10808/57674	8
Immune Activation	GO:0019955	cytokine binding	5/161	141/18410	0.00801434	0.0484727	0.0381196	972/10663/9173/3815/3604	5
Immune Activation	GO:0015026	coreceptor activity	3/161	47/18410	0.00803181	0.0484727	0.0381196	925/926/10663	3
Immune Activation	GO:0060229	lipase activator activity	2/161	16/18410	0.00841565	0.0493527	0.0388116	6348/6352	2
Immune Activation	GO:0140297	DNA-binding transcription factor binding	10/161	470/18410	0.00846456	0.0493527	0.0388116	60/1063/3301/2353/50943/2624/3148/3315/3727/3164	10
Immune Activation	hsa04620	Toll-like receptor signaling pathway	5/112	108/8753	0.0123195	0.0503492	0.037776	6348/6351/6352/2353/7124	5
Immune Activation	GO:0046982	protein heterodimerization activity	8/161	332/18410	0.00893645	0.0512356	0.0402924	55766/3015/3020/3021/8364/3164/7153/7494	8
Immune Activation	GO:0004697	protein kinase C activity	2/161	17/18410	0.00948335	0.0526173	0.0413789	6348/23049	2
Immune Activation	GO:0008301	DNA binding, bending	2/161	17/18410	0.00948335	0.0526173	0.0413789	3148/7153	2
Immune Activation	GO:0019887	protein kinase regulator activity	6/161	207/18410	0.00981801	0.0536094	0.0421592	6352/959/3315/10399/28984/8115	6
Immune Activation	hsa04668	TNF signaling pathway	5/112	114/8753	0.015281	0.0611239	0.04586	6352/2353/3726/7124/7412	5
Immune Activation	GO:0061629	RNA polymerase II-specific DNA-binding transcription factor binding	8/161	348/18410	0.0116428	0.0625799	0.0492137	60/3301/2353/50943/2624/3315/3727/3164	8
Immune Activation	GO:0005080	protein kinase C binding	3/161	55/18410	0.012353	0.0653758	0.0514124	3315/10399/7153	3
Immune Activation	GO:0016505	peptidase activator activity involved in apoptotic process	2/161	20/18410	0.0130237	0.0666783	0.0524367	1075/10399	2
Immune Activation	GO:0005200	structural constituent of cytoskeleton	4/161	104/18410	0.0131806	0.0666783	0.0524367	60/3123/10376/203068	4
Immune Activation	GO:0030295	protein kinase activator activity	4/161	104/18410	0.0131806	0.0666783	0.0524367	6352/959/28984/8115	4
Immune Activation	GO:0019209	kinase activator activity	4/161	110/18410	0.0159007	0.0792731	0.0623414	6352/959/28984/8115	4
Immune Activation	GO:0035035	histone acetyltransferase binding	2/161	23/18410	0.0170482	0.0837795	0.0658854	1958/50943	2
Immune Activation	GO:0043621	protein self-association	3/161	63/18410	0.0177775	0.0861335	0.0677365	6352/1075/7273	3
Immune Activation	GO:0050750	low-density lipoprotein particle receptor binding	2/161	24/18410	0.0184925	0.0861899	0.0677809	3301/7184	2
Immune Activation	GO:0070412	R-SMAD binding	2/161	24/18410	0.0184925	0.0861899	0.0677809	2353/28984	2
Immune Activation	GO:0060090	molecular adaptor activity	8/161	379/18410	0.0185408	0.0861899	0.0677809	916/486/3512/55824/10399/5414/989/23224	8
Immune Activation	GO:0030247	polysaccharide binding	2/161	25/18410	0.0199865	0.0916715	0.0720917	3122/3123	2
Immune Activation	GO:0004364	glutathione transferase activity	2/161	26/18410	0.0215294	0.0974487	0.076635	241/27306	2
Immune Exclusion	GO:0019838	growth factor binding	13/155	139/18410	1.68e-10	3.96e-08	3.32e-08	1277/1281/11082/2321/3486/3488/3490/3643/3791/4052/8425/5159/7048	13
Immune Exclusion	GO:0005201	extracellular matrix structural constituent	14/155	172/18410	2.09e-10	3.96e-08	3.32e-08	25890/633/7373/1277/1281/1634/2199/10516/3490/4052/8425/4060/1462/64856	14
Immune Exclusion	GO:0005178	integrin binding	10/155	156/18410	8.19e-07	0.000103188	8.65e-05	975/1281/11082/10516/9636/3695/3791/8425/6696/7412	10
Immune Exclusion	hsa04820	Cytoskeleton in muscle cells	13/98	229/8753	1.44e-06	0.000277164	0.000240355	72/481/633/1277/1281/1465/1634/3695/4629/10398/23345/7169/1462	13
Immune Exclusion	GO:0005520	insulin-like growth factor binding	5/155	29/18410	4e-06	0.000304889	0.00025556	11082/3486/3488/3490/3643	5
Immune Exclusion	GO:0019199	transmembrane receptor protein kinase activity	7/155	79/18410	4.57e-06	0.000304889	0.00025556	2321/3643/3791/4052/8425/5159/7048	7
Immune Exclusion	GO:0034987	immunoglobulin receptor binding	7/155	80/18410	4.97e-06	0.000304889	0.00025556	3493/3500/3501/3502/3514/3538/3539	7
Immune Exclusion	GO:0001968	fibronectin binding	5/155	31/18410	5.65e-06	0.000304889	0.00025556	151887/3486/3488/4313/7422	5
Immune Exclusion	GO:0050840	extracellular matrix binding	6/155	55/18410	6.67e-06	0.000314996	0.000264031	633/1634/2199/3956/6696/7422	6
Immune Exclusion	GO:0003823	antigen binding	9/155	174/18410	1.69e-05	0.00070848	0.000593852	8547/3493/3500/3501/3502/3514/3538/3539/28813	9
Immune Exclusion	GO:0044183	protein folding chaperone	5/155	43/18410	2.95e-05	0.000989615	0.000829502	3337/3320/3303/3304/3315	5
Immune Exclusion	GO:0005539	glycosaminoglycan binding	10/155	234/18410	2.98e-05	0.000989615	0.000829502	633/151887/1634/8425/5228/5270/50964/7048/1462/7422	10
Immune Exclusion	GO:0030021	extracellular matrix structural constituent conferring compression resistance	4/155	22/18410	3.14e-05	0.000989615	0.000829502	633/1634/4060/1462	4
Immune Exclusion	hsa04933	AGE-RAGE signaling pathway in diabetic complications	8/98	100/8753	1.48e-05	0.00142542	0.00123611	1277/1281/1958/4313/6772/7048/7412/7422	8
Immune Exclusion	hsa04010	MAPK signaling pathway	13/98	299/8753	2.63e-05	0.00169005	0.0014656	285/2321/4616/3303/3304/3315/3643/3791/5159/5228/3925/7048/7422	13
Immune Exclusion	GO:0051082	unfolded protein binding	7/155	121/18410	7.41e-05	0.00215471	0.00180609	1191/1410/3301/3337/3320/3303/3304	7
Immune Exclusion	GO:0048407	platelet-derived growth factor binding	3/155	11/18410	9.19e-05	0.00248167	0.00208016	1277/1281/5159	3
Immune Exclusion	GO:0005024	transforming growth factor beta-activated receptor activity	3/155	13/18410	0.000157356	0.00371754	0.00311607	4052/8425/7048	3
Immune Exclusion	GO:0031994	insulin-like growth factor I binding	3/155	13/18410	0.000157356	0.00371754	0.00311607	3486/3488/3643	3
Immune Exclusion	hsa04510	Focal adhesion	10/98	202/8753	8.21e-05	0.00396064	0.00343464	894/1277/2321/3695/3791/10398/5159/5228/6696/7422	10
Immune Exclusion	GO:0019955	cytokine binding	7/155	141/18410	0.000192827	0.00428756	0.00359386	2532/2633/3598/4052/8425/50964/7048	7
Immune Exclusion	GO:0044389	ubiquitin-like protein ligase binding	10/155	317/18410	0.000361221	0.00758564	0.00635833	1191/3301/3320/3303/3304/9636/6772/203068/10628/11065	10
Immune Exclusion	GO:0008307	structural constituent of muscle	4/155	42/18410	0.000421761	0.00839083	0.00703325	1465/4629/10398/7169	4
Immune Exclusion	GO:0001618	virus receptor activity	5/155	76/18410	0.000452825	0.0085584	0.00717371	975/3303/3304/3695/7293	5
Immune Exclusion	GO:0140272	exogenous protein binding	5/155	77/18410	0.00048102	0.00865836	0.00725749	975/3303/3304/3695/7293	5
Immune Exclusion	GO:0004675	transmembrane receptor protein serine/threonine kinase activity	3/155	19/18410	0.000513724	0.00882671	0.0073986	4052/8425/7048	3
Immune Exclusion	GO:0031072	heat shock protein binding	6/155	123/18410	0.000611189	0.0100447	0.00841958	3301/3337/2633/3303/3304/3791	6
Immune Exclusion	hsa04610	Complement and coagulation cascades	6/98	86/8753	0.000385706	0.0148883	0.012911	716/730/1191/5327/5265/5270	6
Immune Exclusion	GO:0050431	transforming growth factor beta binding	3/155	24/18410	0.00104044	0.016387	0.0137357	4052/8425/7048	3
Immune Exclusion	hsa04978	Mineral absorption	5/98	60/8753	0.000532792	0.0171382	0.0148621	481/4493/4495/4501/4502	5
Immune Exclusion	hsa04151	PI3K-Akt signaling pathway	12/98	359/8753	0.000634939	0.0175062	0.0151812	285/894/1277/2321/3320/3643/3695/3791/5159/5228/6696/7422	12
Immune Exclusion	GO:0001671	ATPase activator activity	3/155	26/18410	0.00132017	0.0199609	0.0167314	481/3301/3337	3
Immune Exclusion	GO:0023026	MHC class II protein complex binding	3/155	27/18410	0.00147607	0.0214598	0.0179877	481/975/3320	3
Immune Exclusion	hsa05418	Fluid shear stress and atherosclerosis	7/98	139/8753	0.000909994	0.0219536	0.019038	3320/3791/10365/4313/5327/7412/7422	7
Immune Exclusion	GO:0004714	transmembrane receptor protein tyrosine kinase activity	4/155	60/18410	0.00163425	0.0228795	0.0191777	2321/3643/3791/5159	4
Immune Exclusion	GO:0004857	enzyme inhibitor activity	10/155	390/18410	0.00175227	0.0236556	0.0198283	302/10614/3315/94274/9232/5265/5270/9021/10628/10406	10
Immune Exclusion	GO:0051787	misfolded protein binding	3/155	29/18410	0.00182139	0.0237409	0.0198998	1191/3303/3304	3
Immune Exclusion	GO:0005518	collagen binding	4/155	68/18410	0.00259124	0.0326496	0.0273671	7373/1634/4015/4060	4
Immune Exclusion	GO:0140677	molecular function activator activity	3/155	34/18410	0.00289255	0.0352704	0.0295639	481/3301/3337	3
Immune Exclusion	GO:0050786	RAGE receptor binding	2/155	10/18410	0.00303194	0.0358148	0.0300202	3148/6275	2
Immune Exclusion	GO:0097718	disordered domain specific binding	3/155	35/18410	0.00314436	0.0360173	0.0301899	2702/3320/3303	3
Immune Exclusion	GO:0023023	MHC protein complex binding	3/155	36/18410	0.00340923	0.0368197	0.0308625	481/975/3320	3
Immune Exclusion	GO:0042056	chemoattractant activity	3/155	36/18410	0.00340923	0.0368197	0.0308625	3148/5228/7422	3
Immune Exclusion	GO:0097493	structural molecule activity conferring elasticity	2/155	11/18410	0.00368528	0.0386954	0.0324347	2199/10516	2
Immune Exclusion	GO:0031625	ubiquitin protein ligase binding	8/155	298/18410	0.00379895	0.0388109	0.0325315	1191/3301/3320/3303/3304/9636/203068/10628	8
Immune Exclusion	GO:0042826	histone deacetylase binding	5/155	126/18410	0.00428043	0.042579	0.03569	3320/3303/3304/6909/7153	5
Immune Exclusion	GO:0001540	amyloid-beta binding	4/155	81/18410	0.00486664	0.0466486	0.0391011	1191/1410/3643/81618	4
Immune Exclusion	GO:0030020	extracellular matrix structural constituent conferring tensile strength	3/155	41/18410	0.00493636	0.0466486	0.0391011	7373/1277/1281	3
Immune Exclusion	GO:0005161	platelet-derived growth factor receptor binding	2/155	14/18410	0.00599732	0.0539759	0.0452429	5159/7422	2
Immune Exclusion	GO:0005172	vascular endothelial growth factor receptor binding	2/155	14/18410	0.00599732	0.0539759	0.0452429	5228/7422	2
Immune Exclusion	GO:0031005	filamin binding	2/155	15/18410	0.00688195	0.0604971	0.0507091	634/359845	2
Immune Exclusion	hsa04141	Protein processing in endoplasmic reticulum	7/98	170/8753	0.00289398	0.0612826	0.0531439	1410/3301/3337/3320/3303/3304/10808	7
Immune Exclusion	hsa04926	Relaxin signaling pathway	6/98	129/8753	0.00317526	0.0612826	0.0531439	59/1277/1281/4313/7048/7422	6
Immune Exclusion	GO:0016641	oxidoreductase activity, acting on the CH-NH2 group of donors, oxygen as acceptor	2/155	16/18410	0.00782187	0.067197	0.056325	4015/7412	2
Immune Exclusion	GO:0008301	DNA binding, bending	2/155	17/18410	0.00881612	0.0740555	0.0620738	3148/7153	2
Immune Exclusion	GO:0004867	serine-type endopeptidase inhibitor activity	4/155	98/18410	0.00946989	0.0778178	0.0652274	302/5265/5270/10406	4
Immune Exclusion	GO:0098641	cadherin binding involved in cell-cell adhesion	2/155	18/18410	0.00986373	0.0793296	0.0664946	302/3875	2
Immune Exclusion	hsa04213	Longevity regulating pathway - multiple species	4/98	61/8753	0.00473382	0.083057	0.0720265	1410/3303/3304/3643	4
Immune Exclusion	hsa05202	Transcriptional misregulation in cancer	7/98	193/8753	0.00580246	0.0869328	0.0753876	894/2321/4616/3486/3695/5327/7048	7
Immune Exclusion	hsa04974	Protein digestion and absorption	5/98	103/8753	0.00585557	0.0869328	0.0753876	481/7373/1277/1281/10008	5
Immune Exclusion	GO:0016638	oxidoreductase activity, acting on the CH-NH2 group of donors	2/155	20/18410	0.0121152	0.0954071	0.0799708	4015/7412	2
Immune Suppressive Myeloid	GO:0005504	fatty acid binding	6/102	49/18410	2.87e-07	6.94e-05	5.37e-05	341/2171/5730/116362/6279/6280	6
Immune Suppressive Myeloid	GO:0031406	carboxylic acid binding	9/102	173/18410	5.02e-07	6.94e-05	5.37e-05	341/2171/2219/2350/5730/116362/6279/6280/7298	9
Immune Suppressive Myeloid	GO:0005539	glycosaminoglycan binding	10/102	234/18410	6.96e-07	6.94e-05	5.37e-05	348/3627/3576/10457/3512/79625/9806/23166/7057/1462	10
Immune Suppressive Myeloid	GO:0033293	monocarboxylic acid binding	6/102	81/18410	5.78e-06	0.000432284	0.000334809	341/2171/5730/116362/6279/6280	6
Immune Suppressive Myeloid	GO:0019865	immunoglobulin binding	4/102	24/18410	8.67e-06	0.000518233	0.000401377	2205/2213/3512/3958	4
Immune Suppressive Myeloid	GO:0033218	amide binding	11/102	402/18410	1.41e-05	0.000702544	0.000544128	348/911/913/1396/2213/2350/10288/4311/5360/30061/7298	11
Immune Suppressive Myeloid	GO:0050786	RAGE receptor binding	3/102	10/18410	1.93e-05	0.000822822	0.000637285	6283/6279/6280	3
Immune Suppressive Myeloid	GO:0071813	lipoprotein particle binding	4/102	31/18410	2.49e-05	0.000827512	0.000640917	348/5360/23166/7057	4
Immune Suppressive Myeloid	GO:0071814	protein-lipid complex binding	4/102	31/18410	2.49e-05	0.000827512	0.000640917	348/5360/23166/7057	4
Immune Suppressive Myeloid	GO:0032396	inhibitory MHC class I receptor activity	3/102	12/18410	3.5e-05	0.00104747	0.000811276	23547/353514/10288	3
Immune Suppressive Myeloid	GO:0042056	chemoattractant activity	4/102	36/18410	4.56e-05	0.00124084	0.000961045	6348/3627/10457/3958	4
Immune Suppressive Myeloid	GO:0038024	cargo receptor activity	5/102	79/18410	7.7e-05	0.00191919	0.00148643	1601/2350/4360/4973/23166	5
Immune Suppressive Myeloid	GO:0032393	MHC class I receptor activity	3/102	17/18410	0.000106121	0.00233219	0.00180631	23547/353514/10288	3
Immune Suppressive Myeloid	GO:0016209	antioxidant activity	5/102	85/18410	0.000109199	0.00233219	0.00180631	348/2878/3043/6280/7295	5
Immune Suppressive Myeloid	GO:0030169	low-density lipoprotein particle binding	3/102	18/18410	0.000126833	0.0023504	0.00182041	5360/23166/7057	3
Immune Suppressive Myeloid	GO:0030246	carbohydrate binding	8/102	270/18410	0.000128754	0.0023504	0.00182041	1116/10462/2219/3958/4360/4973/22925/1462	8
Immune Suppressive Myeloid	GO:0043177	organic acid binding	6/102	141/18410	0.000133635	0.0023504	0.00182041	2171/2350/3043/6279/6280/7298	6
Immune Suppressive Myeloid	GO:0008009	chemokine activity	4/102	49/18410	0.000155379	0.00258102	0.00199903	6348/6351/3627/3576	4
Immune Suppressive Myeloid	GO:0140375	immune receptor activity	6/102	148/18410	0.000174138	0.00274038	0.00212246	2213/3120/7850/23547/353514/10288	6
Immune Suppressive Myeloid	GO:0050840	extracellular matrix binding	4/102	55/18410	0.000243829	0.00364525	0.00282329	3958/9806/6696/7057	4
Immune Suppressive Myeloid	GO:0004857	enzyme inhibitor activity	9/102	390/18410	0.000316543	0.00448625	0.00347465	341/330/718/1475/3958/5570/710/9806/7076	9
Immune Suppressive Myeloid	GO:0005125	cytokine activity	7/102	235/18410	0.000333457	0.00448625	0.00347465	374/6348/6351/3627/3576/6696/7076	7
Immune Suppressive Myeloid	GO:0008201	heparin binding	6/102	168/18410	0.000345096	0.00448625	0.00347465	348/3627/3576/10457/79625/7057	6
Immune Suppressive Myeloid	hsa04145	Phagosome	8/73	152/8753	3.56e-05	0.00455235	0.0036314	718/2213/4360/4973/22925/7057/10376/203068	8
Immune Suppressive Myeloid	GO:0048018	receptor ligand activity	10/102	489/18410	0.000382477	0.00476503	0.00369057	374/6348/6351/3627/3576/2069/10457/3958/6696/7076	10
Immune Suppressive Myeloid	GO:0042277	peptide binding	8/102	322/18410	0.000423456	0.00491735	0.00380855	348/911/913/1396/2213/10288/4311/30061	8
Immune Suppressive Myeloid	GO:0030546	signaling receptor activator activity	10/102	496/18410	0.000427596	0.00491735	0.00380855	374/6348/6351/3627/3576/2069/10457/3958/6696/7076	10
Immune Suppressive Myeloid	GO:0004866	endopeptidase inhibitor activity	6/102	180/18410	0.00049799	0.00551478	0.00427126	330/718/1475/710/9806/7076	6
Immune Suppressive Myeloid	GO:0030414	peptidase inhibitor activity	6/102	187/18410	0.000608875	0.00650192	0.00503581	330/718/1475/710/9806/7076	6
Immune Suppressive Myeloid	GO:0042379	chemokine receptor binding	4/102	71/18410	0.00064915	0.00660864	0.00511846	6348/6351/3627/3576	4
Immune Suppressive Myeloid	GO:0031210	phosphatidylcholine binding	3/102	31/18410	0.000663074	0.00660864	0.00511846	341/3512/5360	3
Immune Suppressive Myeloid	GO:0061135	endopeptidase regulator activity	6/102	194/18410	0.000738053	0.00711864	0.00551347	330/718/1475/710/9806/7076	6
Immune Suppressive Myeloid	GO:0043394	proteoglycan binding	3/102	36/18410	0.00103232	0.00964574	0.00747074	348/10457/7057	3
Immune Suppressive Myeloid	GO:0005501	retinoid binding	3/102	38/18410	0.00120995	0.0106405	0.00824118	2171/5730/116362	3
Immune Suppressive Myeloid	GO:0019840	isoprenoid binding	3/102	38/18410	0.00120995	0.0106405	0.00824118	2171/5730/116362	3
Immune Suppressive Myeloid	GO:0050997	quaternary ammonium group binding	3/102	39/18410	0.00130554	0.0110365	0.0085479	341/3512/5360	3
Immune Suppressive Myeloid	GO:0071723	lipopeptide binding	2/102	10/18410	0.00132881	0.0110365	0.0085479	911/913	2
Immune Suppressive Myeloid	GO:0008603	cAMP-dependent protein kinase regulator activity	2/102	11/18410	0.00161824	0.0130771	0.0101284	3627/5570	2
Immune Suppressive Myeloid	GO:0061134	peptidase regulator activity	6/102	230/18410	0.0017691	0.0136287	0.0105556	330/718/1475/710/9806/7076	6
Immune Suppressive Myeloid	GO:0072341	modified amino acid binding	4/102	93/18410	0.00177765	0.0136287	0.0105556	2350/4311/7057/7298	4
Immune Suppressive Myeloid	GO:0035325	Toll-like receptor binding	2/102	12/18410	0.00193488	0.0144632	0.0112019	6279/6280	2
Immune Suppressive Myeloid	GO:0005542	folic acid binding	2/102	13/18410	0.00227843	0.0166159	0.0128692	2350/7298	2
Immune Suppressive Myeloid	hsa04620	Toll-like receptor signaling pathway	6/73	108/8753	0.000267231	0.0171028	0.0136429	6348/6351/3627/3576/3665/6696	6
Immune Suppressive Myeloid	hsa05133	Pertussis	5/73	76/8753	0.000409676	0.0174795	0.0139434	713/718/3576/3394/710	5
Immune Suppressive Myeloid	GO:0005041	low-density lipoprotein particle receptor activity	2/102	15/18410	0.00304505	0.0206925	0.0160266	4973/23166	2
Immune Suppressive Myeloid	GO:0036041	long-chain fatty acid binding	2/102	15/18410	0.00304505	0.0206925	0.0160266	6279/6280	2
Immune Suppressive Myeloid	GO:1901611	phosphatidylglycerol binding	2/102	15/18410	0.00304505	0.0206925	0.0160266	4311/5360	2
Immune Suppressive Myeloid	hsa04979	Cholesterol metabolism	4/73	51/8753	0.000827527	0.0223258	0.0178092	341/348/3988/5360	4
Immune Suppressive Myeloid	hsa04621	NOD-like receptor signaling pathway	7/73	186/8753	0.000872101	0.0223258	0.0178092	330/3576/2633/115361/115362/3665/7295	7
Immune Suppressive Myeloid	GO:0008191	metalloendopeptidase inhibitor activity	2/102	16/18410	0.00346752	0.0230397	0.0178445	9806/7076	2
Immune Suppressive Myeloid	GO:1901681	sulfur compound binding	6/102	267/18410	0.00371071	0.0241196	0.0186809	348/3627/3576/10457/79625/7057	6
Immune Suppressive Myeloid	GO:0030228	lipoprotein particle receptor activity	2/102	18/18410	0.00438931	0.0273418	0.0211765	4973/23166	2
Immune Suppressive Myeloid	GO:0045236	CXCR chemokine receptor binding	2/102	18/18410	0.00438931	0.0273418	0.0211765	3627/3576	2
Immune Suppressive Myeloid	GO:0001664	G protein-coupled receptor binding	6/102	288/18410	0.00534995	0.0326456	0.0252844	718/6348/6351/3627/3576/2219	6
Immune Suppressive Myeloid	GO:0042288	MHC class I protein binding	2/102	22/18410	0.00653221	0.0382967	0.0296612	10288/203068	2
Immune Suppressive Myeloid	GO:0120020	cholesterol transfer activity	2/102	22/18410	0.00653221	0.0382967	0.0296612	348/5360	2
Immune Suppressive Myeloid	GO:0120015	sterol transfer activity	2/102	23/18410	0.00712863	0.0409896	0.031747	348/5360	2
Immune Suppressive Myeloid	GO:0005540	hyaluronic acid binding	2/102	24/18410	0.00774878	0.0429053	0.0332306	23166/1462	2
Immune Suppressive Myeloid	GO:0050750	low-density lipoprotein particle receptor binding	2/102	24/18410	0.00774878	0.0429053	0.0332306	348/1601	2
Immune Suppressive Myeloid	GO:0043236	laminin binding	2/102	27/18410	0.00974876	0.0529978	0.0410474	3958/7057	2
Immune Suppressive Myeloid	GO:0001540	amyloid-beta binding	3/102	81/18410	0.0103086	0.0550403	0.0426294	348/2213/10288	3
Immune Suppressive Myeloid	GO:0070325	lipoprotein particle receptor binding	2/102	29/18410	0.0111957	0.0587283	0.0454857	348/1601	2
Immune Suppressive Myeloid	GO:0048306	calcium-dependent protein binding	3/102	87/18410	0.0125055	0.0644682	0.0499314	6283/6279/6280	3
Immune Suppressive Myeloid	GO:0005154	epidermal growth factor receptor binding	2/102	32/18410	0.0135312	0.0685731	0.0531107	374/2069	2
Immune Suppressive Myeloid	GO:0005543	phospholipid binding	7/102	467/18410	0.0151413	0.0754541	0.0584401	341/348/3512/4311/5360/8724/7057	7
Immune Suppressive Myeloid	hsa04142	Lysosome	5/73	132/8753	0.00478474	0.0770607	0.0614712	54/1509/27074/5641/3988	5
Immune Suppressive Myeloid	hsa04210	Apoptosis	5/73	135/8753	0.00526088	0.0770607	0.0614712	597/330/1509/3002/10376	5
Immune Suppressive Myeloid	hsa05202	Transcriptional misregulation in cancer	6/73	193/8753	0.00531822	0.0770607	0.0614712	597/330/3576/3002/7850/8013	6
Immune Suppressive Myeloid	hsa04610	Complement and coagulation cascades	4/73	86/8753	0.00564957	0.0770607	0.0614712	713/718/2162/710	4
Immune Suppressive Myeloid	hsa04380	Osteoclast differentiation	5/73	141/8753	0.00631248	0.0770607	0.0614712	54/2213/23547/353514/10288	5
Immune Suppressive Myeloid	hsa04662	B cell receptor signaling pathway	4/73	90/8753	0.00663063	0.0770607	0.0614712	2213/23547/353514/10288	4
Immune Suppressive Myeloid	hsa04657	IL-17 signaling pathway	4/73	94/8753	0.00771879	0.0770607	0.0614712	3627/3576/6279/6280	4
Immune Suppressive Myeloid	hsa05144	Malaria	3/73	50/8753	0.00823986	0.0770607	0.0614712	3576/3043/7057	3
Immune Suppressive Myeloid	hsa04640	Hematopoietic cell lineage	4/73	99/8753	0.00923662	0.0770607	0.0614712	911/913/7850/4311	4
Immune Suppressive Myeloid	hsa04061	Viral protein interaction with cytokine and cytokine receptor	4/73	100/8753	0.00956188	0.0770607	0.0614712	6348/6351/3627/3576	4
Immune Suppressive Myeloid	hsa05142	Chagas disease	4/73	102/8753	0.0102346	0.0770607	0.0614712	713/718/6348/3576	4
Immune Suppressive Myeloid	hsa05146	Amoebiasis	4/73	102/8753	0.0102346	0.0770607	0.0614712	911/913/3576/7850	4
Immune Suppressive Myeloid	GO:0003823	antigen binding	4/102	174/18410	0.0159993	0.0784229	0.0607394	911/913/2219/3512	4
Immune Suppressive Myeloid	hsa04064	NF-kappa B signaling pathway	4/73	105/8753	0.0113002	0.0803573	0.0641008	597/330/6351/3576	4
Immune Suppressive Myeloid	GO:0015248	sterol transporter activity	2/102	36/18410	0.0169424	0.0804091	0.0622778	348/5360	2
Immune Suppressive Myeloid	GO:0023023	MHC protein complex binding	2/102	36/18410	0.0169424	0.0804091	0.0622778	3120/10288	2
Immune Suppressive Myeloid	GO:0015035	protein-disulfide reductase activity	2/102	37/18410	0.0178466	0.083377	0.0645764	23166/7295	2
Innate Immunity	hsa04612	Antigen processing and presentation	10/56	78/8753	4.47e-11	6.74e-09	4.51e-09	972/925/926/3118/3127/3303/3304/3310/3803/3824	10
Innate Immunity	GO:0140375	immune receptor activity	10/85	148/18410	1.55e-09	4.19e-07	3.33e-07	1236/11126/972/1524/2207/2214/3118/3575/3824/51348	10
Innate Immunity	GO:0023023	MHC protein complex binding	6/85	36/18410	1.41e-08	1.91e-06	1.52e-06	11126/972/925/3118/3127/3824	6
Innate Immunity	hsa05323	Rheumatoid arthritis	8/56	93/8753	1.12e-07	8.46e-06	5.66e-06	6348/6352/1513/2353/3118/3127/3725/4050	8
Innate Immunity	hsa04380	Osteoclast differentiation	8/56	141/8753	2.75e-06	0.00010403	6.96e-05	814/1513/2214/2353/3725/3726/54209/7305	8
Innate Immunity	hsa04640	Hematopoietic cell lineage	7/56	99/8753	2.82e-06	0.00010403	6.96e-05	952/925/926/2323/3118/3127/3575	7
Innate Immunity	hsa05142	Chagas disease	7/56	102/8753	3.44e-06	0.00010403	6.96e-05	712/713/714/6348/6352/2353/3725	7
Innate Immunity	hsa04620	Toll-like receptor signaling pathway	7/56	108/8753	5.05e-06	0.000127086	8.5e-05	6348/6351/6352/1513/2353/3725/6696	7
Innate Immunity	hsa05332	Graft-versus-host disease	5/56	42/8753	6.35e-06	0.000136892	9.16e-05	3002/3118/3127/3803/3824	5
Innate Immunity	hsa04650	Natural killer cell mediated cytotoxicity	7/56	132/8753	1.9e-05	0.000357948	0.000239547	2207/2214/3002/3803/3824/117157/7305	7
Innate Immunity	hsa05322	Systemic lupus erythematosus	7/56	137/8753	2.41e-05	0.000382223	0.000255792	712/713/714/959/2214/3118/3127	7
Innate Immunity	hsa05162	Measles	7/56	138/8753	2.53e-05	0.000382223	0.000255792	2353/3303/3304/3310/3725/6504/7128	7
Innate Immunity	hsa05150	Staphylococcus aureus infection	6/56	96/8753	3.1e-05	0.00042595	0.000285055	712/713/714/2214/3118/3127	6
Innate Immunity	hsa05310	Asthma	4/56	31/8753	4.16e-05	0.000523243	0.000350166	959/2207/3118/3127	4
Innate Immunity	hsa05417	Lipid and atherosclerosis	8/56	215/8753	5.99e-05	0.000695851	0.000465679	6348/6352/959/2353/3303/3304/3310/3725	8
Innate Immunity	hsa05145	Toxoplasmosis	6/56	111/8753	7.04e-05	0.000759408	0.000508213	959/3118/3127/3303/3304/3310	6
Innate Immunity	hsa05330	Allograft rejection	4/56	38/8753	9.44e-05	0.000890511	0.00059595	959/3002/3118/3127	4
Innate Immunity	hsa05340	Primary immunodeficiency	4/56	38/8753	9.44e-05	0.000890511	0.00059595	959/925/926/3575	4
Innate Immunity	hsa05133	Pertussis	5/56	76/8753	0.000116839	0.00103781	0.000694526	712/713/714/2353/3725	5
Innate Immunity	hsa05140	Leishmaniasis	5/56	77/8753	0.000124348	0.00104315	0.000698096	2214/2353/3118/3127/3725	5
Innate Immunity	hsa05020	Prion disease	8/56	272/8753	0.000305215	0.00242566	0.0016233	712/713/714/6352/1958/3303/3304/3310	8
Innate Immunity	hsa05320	Autoimmune thyroid disease	4/56	53/8753	0.000348608	0.00263199	0.00176139	959/3002/3118/3127	4
Innate Immunity	hsa04061	Viral protein interaction with cytokine and cytokine receptor	5/56	100/8753	0.000423818	0.00304745	0.00203942	6348/6351/6352/1236/1524	5
Innate Immunity	GO:0042287	MHC protein binding	4/85	42/18410	4.14e-05	0.00307294	0.00244397	972/925/926/3824	4
Innate Immunity	GO:0044183	protein folding chaperone	4/85	43/18410	4.55e-05	0.00307294	0.00244397	972/3303/3304/3310	4
Innate Immunity	hsa04514	Cell adhesion molecules	6/56	157/8753	0.000468599	0.0032163	0.00215242	959/925/926/3118/3127/6402	6
Innate Immunity	hsa04060	Cytokine-cytokine receptor interaction	8/56	297/8753	0.000550006	0.00361091	0.0024165	6348/6351/6352/1236/959/1524/3575/4050	8
Innate Immunity	hsa04010	MAPK signaling pathway	8/56	299/8753	0.000575013	0.00361779	0.00242111	1843/2323/2353/3303/3304/3310/3725/3925	8
Innate Immunity	hsa04668	TNF signaling pathway	5/56	114/8753	0.000772211	0.00466416	0.00312136	6352/2353/3725/3726/7128	5
Innate Immunity	GO:0005125	cytokine activity	7/85	235/18410	0.000107026	0.00577939	0.00459648	6348/6351/6352/959/2323/4050/6696	7
Innate Immunity	hsa04660	T cell receptor signaling pathway	5/56	121/8753	0.00101084	0.00587065	0.00392877	959/925/926/2353/3725	5
Innate Immunity	GO:0003823	antigen binding	6/85	174/18410	0.000154214	0.00691345	0.00549842	3127/100423062/3575/3824/6504/10417	6
Innate Immunity	GO:0019957	C-C chemokine binding	3/85	24/18410	0.000179238	0.00691345	0.00549842	1236/1524/7538	3
Innate Immunity	hsa04062	Chemokine signaling pathway	6/56	192/8753	0.00134419	0.0075175	0.00503088	6348/6351/6352/1236/1524/2268	6
Innate Immunity	GO:0023026	MHC class II protein complex binding	3/85	27/18410	0.000256449	0.00865516	0.00688364	972/3118/3127	3
Innate Immunity	GO:0051787	misfolded protein binding	3/85	29/18410	0.000318237	0.00877239	0.00697687	3303/3304/3310	3
Innate Immunity	GO:0042379	chemokine receptor binding	4/85	71/18410	0.000324903	0.00877239	0.00697687	6348/6351/6352/1524	4
Innate Immunity	hsa04915	Estrogen signaling pathway	5/56	138/8753	0.00181536	0.00978999	0.00655168	2353/3303/3304/3310/3725	5
Innate Immunity	GO:0048019	receptor antagonist activity	3/85	32/18410	0.000427686	0.0104977	0.00834908	6352/100463498/100462981	3
Innate Immunity	GO:0019956	chemokine binding	3/85	33/18410	0.000468891	0.01055	0.00839068	1236/1524/7538	3
Innate Immunity	hsa04936	Alcoholic liver disease	5/56	142/8753	0.00205834	0.0107176	0.00717245	712/713/714/51176/6932	5
Innate Immunity	hsa05210	Colorectal cancer	4/56	86/8753	0.00216267	0.0108854	0.00728477	2353/3725/51176/6932	4
Innate Immunity	GO:0001540	amyloid-beta binding	4/85	81/18410	0.000537202	0.0111573	0.00887361	712/972/81618/54209	4
Innate Immunity	hsa04940	Type I diabetes mellitus	3/56	43/8753	0.00255396	0.0124402	0.00832529	3002/3118/3127	3
Innate Immunity	hsa04658	Th1 and Th2 cell differentiation	4/56	92/8753	0.00276617	0.012827	0.0085841	2353/3118/3127/3725	4
Innate Immunity	hsa05166	Human T-cell leukemia virus 1 infection	6/56	222/8753	0.00280325	0.012827	0.0085841	1958/2353/3118/3127/3725/7538	6
Innate Immunity	hsa04148	Efferocytosis	5/56	156/8753	0.00309833	0.0137602	0.00920867	712/713/714/1524/6446	5
Innate Immunity	hsa04672	Intestinal immune network for IgA production	3/56	49/8753	0.00371103	0.0160104	0.0107146	959/3118/3127	3
Innate Immunity	hsa04064	NF-kappa B signaling pathway	4/56	105/8753	0.00445109	0.0186699	0.0124943	6351/959/4050/7128	4
Innate Immunity	GO:0030547	signaling receptor inhibitor activity	3/85	43/18410	0.0010259	0.0190314	0.015136	6352/100463498/100462981	3
Innate Immunity	GO:0004896	cytokine receptor activity	4/85	97/18410	0.00105792	0.0190314	0.015136	1236/972/1524/3575	4
Innate Immunity	GO:0019864	IgG binding	2/85	11/18410	0.00112778	0.0190314	0.015136	2207/2214	2
Innate Immunity	hsa05132	Salmonella infection	6/56	247/8753	0.00473855	0.0193384	0.0129417	2353/3725/51176/388/6281/6932	6
Innate Immunity	hsa04659	Th17 cell differentiation	4/56	108/8753	0.00492011	0.019551	0.013084	2353/3118/3127/3725	4
Innate Immunity	hsa05134	Legionellosis	3/56	56/8753	0.0054102	0.0209472	0.0140183	3303/3304/3310	3
Innate Immunity	GO:0048020	CCR chemokine receptor binding	3/85	47/18410	0.00133016	0.021126	0.016802	6348/6351/6352	3
Innate Immunity	hsa05152	Tuberculosis	5/56	180/8753	0.00569332	0.0214923	0.0143831	972/2207/2214/3118/3127	5
Innate Immunity	hsa04928	Parathyroid hormone synthesis, secretion and action	4/56	114/8753	0.00595573	0.0219345	0.0146791	1958/2353/5142/6446	4
Innate Immunity	GO:0008009	chemokine activity	3/85	49/18410	0.00150137	0.0225205	0.017911	6348/6351/6352	3
Innate Immunity	GO:0005126	cytokine receptor binding	6/85	272/18410	0.00162314	0.0230657	0.0183446	6348/6351/6352/959/1524/4050	6
Innate Immunity	hsa04213	Longevity regulating pathway - multiple species	3/56	61/8753	0.00686811	0.0246925	0.0165248	3303/3304/3310	3
Innate Immunity	GO:0016004	phospholipase activator activity	2/85	14/18410	0.00184925	0.0249649	0.0198551	6348/6352	2
Innate Immunity	hsa05167	Kaposi sarcoma-associated herpesvirus infection	5/56	194/8753	0.00777131	0.02729	0.0182631	2353/3725/51176/6932/7538	5
Innate Immunity	GO:0001664	G protein-coupled receptor binding	6/85	288/18410	0.00216426	0.0278262	0.0221308	6348/6351/6352/1524/3303/3304	6
Innate Immunity	hsa05321	Inflammatory bowel disease	3/56	65/8753	0.00818719	0.028097	0.0188031	3118/3127/3725	3
Innate Immunity	GO:0060229	lipase activator activity	2/85	16/18410	0.00242399	0.029721	0.0236377	6348/6352	2
Innate Immunity	GO:0031072	heat shock protein binding	4/85	123/18410	0.00253179	0.029721	0.0236377	3303/3304/3310/7538	4
Innate Immunity	GO:0032393	MHC class I receptor activity	2/85	17/18410	0.00273897	0.0308135	0.0245066	11126/51348	2
Innate Immunity	hsa05031	Amphetamine addiction	3/56	69/8753	0.0096458	0.0316634	0.0211899	814/2353/3725	3
Innate Immunity	hsa05416	Viral myocarditis	3/56	69/8753	0.0096458	0.0316634	0.0211899	959/3118/3127	3
Innate Immunity	hsa04210	Apoptosis	4/56	135/8753	0.0107014	0.0343812	0.0230087	1513/2353/3002/3725	4
Innate Immunity	hsa05135	Yersinia infection	4/56	137/8753	0.0112513	0.0353948	0.023687	925/926/2353/3725	4
Innate Immunity	hsa05224	Breast cancer	4/56	147/8753	0.0142745	0.0439888	0.0294383	2353/3725/51176/6932	4
Innate Immunity	GO:0019955	cytokine binding	4/85	141/18410	0.00413293	0.0445361	0.0354205	1236/972/1524/7538	4
Innate Immunity	GO:0009931	calcium-dependent protein serine/threonine kinase activity	2/85	22/18410	0.00458313	0.0445361	0.0354205	814/6348	2
Innate Immunity	GO:0042288	MHC class I protein binding	2/85	22/18410	0.00458313	0.0445361	0.0354205	925/926	2
Innate Immunity	GO:0010857	calcium-dependent protein kinase activity	2/85	23/18410	0.00500463	0.0445361	0.0354205	814/6348	2
Innate Immunity	GO:0016493	C-C chemokine receptor activity	2/85	23/18410	0.00500463	0.0445361	0.0354205	1236/1524	2
Innate Immunity	GO:0001618	virus receptor activity	3/85	76/18410	0.00523898	0.0445361	0.0354205	3303/3304/6504	3
Innate Immunity	GO:0140272	exogenous protein binding	3/85	77/18410	0.00543341	0.0445361	0.0354205	3303/3304/6504	3
Innate Immunity	GO:0019865	immunoglobulin binding	2/85	24/18410	0.0054433	0.0445361	0.0354205	2207/2214	2
Innate Immunity	GO:0070412	R-SMAD binding	2/85	24/18410	0.0054433	0.0445361	0.0354205	2353/3725	2
Innate Immunity	hsa05171	Coronavirus disease - COVID-19	5/56	233/8753	0.0162429	0.0490537	0.0328278	712/713/714/2353/3725	5
Innate Immunity	GO:0001637	G protein-coupled chemoattractant receptor activity	2/85	26/18410	0.0063715	0.0491516	0.0390913	1236/1524	2
Innate Immunity	GO:0004950	chemokine receptor activity	2/85	26/18410	0.0063715	0.0491516	0.0390913	1236/1524	2
Innate Immunity	hsa04921	Oxytocin signaling pathway	4/56	154/8753	0.0166713	0.0493602	0.033033	814/952/2353/3725	4
Innate Immunity	hsa04610	Complement and coagulation cascades	3/56	86/8753	0.0174605	0.0507026	0.0339313	712/713/714	3
Innate Immunity	GO:0048018	receptor ligand activity	7/85	489/18410	0.00742666	0.0557	0.0442994	6348/6351/6352/959/2323/4050/6696	7
Innate Immunity	GO:0051861	glycolipid binding	2/85	29/18410	0.00788852	0.0568445	0.0452096	6402/54209	2
Innate Immunity	GO:0030546	signaling receptor activator activity	7/85	496/18410	0.00800033	0.0568445	0.0452096	6348/6351/6352/959/2323/4050/6696	7
Innate Immunity	GO:0005164	tumor necrosis factor receptor binding	2/85	31/18410	0.00898115	0.0621772	0.0494509	959/4050	2
Innate Immunity	hsa04657	IL-17 signaling pathway	3/56	94/8753	0.0220677	0.0628721	0.0420754	2353/3725/7128	3
Innate Immunity	hsa05216	Thyroid cancer	2/56	37/8753	0.0232043	0.064886	0.0434232	51176/6932	2
Innate Immunity	GO:0001530	lipopolysaccharide binding	2/85	34/18410	0.0107389	0.0724875	0.0576509	10417/54209	2
Innate Immunity	GO:0042056	chemoattractant activity	2/85	36/18410	0.0119881	0.0789462	0.0627876	6348/6352	2
Innate Immunity	GO:0031625	ubiquitin protein ligase binding	5/85	298/18410	0.012305	0.0791038	0.0629129	152137/3303/3304/3310/3725	5
Innate Immunity	GO:0019209	kinase activator activity	3/85	110/18410	0.0143815	0.0903027	0.0718197	6352/959/54209	3
Innate Immunity	GO:0044389	ubiquitin-like protein ligase binding	5/85	317/18410	0.0157	0.0963408	0.0766219	152137/3303/3304/3310/3725	5

## Sheet: Table S7
Table S7 TIME subtypes of ccRCC patients.
Patient	CM1-IA	CM2-II	CM3-ISM	CM4-IE	TIME subtype
P02	0.120839	0.0202605	0.454414	0.404486	Immune Suppressive Myeloid
P03	0.0101112	0.0116279	0.236603	0.741658	Immune Exclusion
P05	0.224101	0.15821	0.445384	0.172304	Immune Suppressive Myeloid
P06	0.0373377	0.0121753	0.613636	0.336851	Immune Suppressive Myeloid
P07	0.037225	0.000423012	0.126058	0.836294	Immune Exclusion
P08	0.00817068	0.000907853	0.245574	0.745347	Immune Exclusion
P09	0.657432	0.120561	0.172692	0.0493143	Immune Activation
P10	0.421075	0.11833	0.369809	0.0907862	Immune Activation
P11	0.730619	0.133646	0.110423	0.0253125	Immune Activation
P12	0.444097	0.17585	0.251163	0.128891	Immune Activation
P13	0.54465	0.116926	0.224155	0.114269	Immune Activation
P14	0.426555	0.11448	0.281582	0.177383	Immune Activation
P15	0.420984	0.50424	0.0655257	0.00925069	Innate Immunity
P16	0.366622	0.545565	0.0765741	0.011239	Innate Immunity
P17	0.385539	0.597838	0.0148305	0.0017927	Innate Immunity
P18	0.481729	0.514164	0.00121104	0.00289596	Innate Immunity
P19	0.357155	0.541842	0.100387	0.000616557	Innate Immunity
P20	0.246362	0.604443	0.140567	0.00862846	Innate Immunity
P21	0.222125	0.572271	0.202183	0.00342067	Innate Immunity
P22	0.576187	0.309823	0.107011	0.00697896	Immune Activation
P23	0.738274	0.140463	0.114804	0.00645972	Immune Activation
P24	0.681251	0.262516	0.0526145	0.00361899	Immune Activation
P25	0.599466	0.139342	0.253187	0.00800474	Immune Activation
P26	0.713509	0.168572	0.113755	0.00416436	Immune Activation
P27	0.698875	0.15221	0.14474	0.00417436	Immune Activation
P28	0.01402	0.000286123	0.000858369	0.984835	Immune Exclusion
P29	0.0109254	0.00321337	0.000642674	0.985219	Immune Exclusion
P30	0.141176	0.0235294	0.00180996	0.833484	Immune Exclusion
P31	0.0629732	0.0409498	0.00516173	0.890915	Immune Exclusion
P31	0.0988421	0.0641062	0.00988421	0.827167	Immune Exclusion
P33	0.532458	0.139314	0.201313	0.126915	Immune Activation
P34	0.235876	0.0614433	0.310103	0.392577	Immune Exclusion
P35	0.446762	0.152762	0.250381	0.150095	Immune Activation
P36	0.638529	0.0710858	0.105385	0.185001	Immune Activation
P37	0.693742	0.0768975	0.142477	0.0868842	Immune Activation
P38	0.39894	0.0749217	0.211033	0.315105	Immune Activation
P39	0.770864	0.134893	0.0569106	0.037332	Immune Activation
P40	0.54764	0.0757904	0.136856	0.239714	Immune Activation
P41	0.507571	0.0860764	0.193055	0.213298	Immune Activation
P42	0.539065	0.147836	0.189774	0.123324	Immune Activation
P43	0.364398	0.0775852	0.114541	0.443475	Immune Exclusion
P44	0.182477	0.0477341	0.135347	0.634441	Immune Exclusion
P45	0.602662	0.182985	0.135575	0.0787785	Immune Activation
P46	0.427316	0.139734	0.269326	0.163624	Immune Activation
P47	0.352864	0.159096	0.427255	0.0607856	Immune Suppressive Myeloid
P48	0.515163	0.104977	0.106143	0.273717	Immune Activation
P49	0.26087	0.0591232	0.306895	0.373113	Immune Exclusion
P50	0.611094	0.155717	0.185776	0.0474125	Immune Activation
P51	0.157106	0.0959984	0.335107	0.411788	Immune Exclusion
P52	0.275046	0.0657652	0.116165	0.543024	Immune Exclusion
P53	0.392047	0.118129	0.263392	0.226433	Immune Activation
P54	0.421595	0.118692	0.373711	0.0860011	Immune Activation

## Sheet: Table S8a
Table S8a List of gene loadings within each gene expression programs that involved in meta-program 1.
Gene	Sum of gene loadings	Average gene loading	Gene expression programs included in malignant meta-program 1
			T01_7	T02_1	T03_6	T04_2	T05_3	T06_5	T07_6	T07_7	T10_6	T11_1	T12_5	T13_1	T15_1	T16_2	T24_7	T27_2	T27_6	T32_4	T33_4	T35_7	T35_9	T35_10	T42_2	T43_5	T44_5	T45_4	T46_5	T47_5	T47_6	T48_6	T48_7	T59_1	T59_9	T60_5	T61_6	T62_2	T63_2	T63_6	T64_4	T65_3	T66_5	T67_2	T69_3	T70_5	T70_10	T71_2	T71_7
HINT1	0.0651334	0.00118424	0.00155677	0.00113321	0.00137875	0.00118068	0.00231956	0.000388971	0.0017283	-9.53174e-05	0.000524266	0.00142445	0.000909826	0.000620277	0.000558558	0.000196076	0.00262502	0.00127556	0.000833735	0.000731429	0.000179609	0.00146689	0.00033672	0.000661778	0.000421144	0.000199839	0.00161946	0.00047467	0.000254094	0.00175472	0.000977857	0.00106579	0.00235287	6.15297e-05	0.00188007	0.00191224	0.0016032	0.00137194	0.00163718	0.000858369	0.000560296	0.0020349	0.00258643	0.00244208	0.00121551	0.00129318	0.00092801	0.00251437	0.00146736
CYB5A	0.064977	0.0011814	0.00243693	0.000745046	0.00245666	0.000425724	0.00132522	0.00205276	0.00335852	-0.00113699	-2.28486e-05	0.00181147	0.00137423	0.000388593	7.5238e-05	0.000365231	0.000214117	0	0	0	0	0.00355293	-0.00021473	-0.000413447	0.000989856	0.00098088	0.0021442	0.00205263	0.00146453	0.00144453	-0.000451782	0.000781805	0.00208422	0.00140898	0.0011217	0.00176084	0.00245067	0.00102122	0.00187697	0.000941723	0.00115484	0.0020719	0.00238282	0.00137232	0.000981281	-0.000259498	0.00150891	2.56714e-05	0.00323363
PDZK1IP1	0.0624484	0.00113543	0.00206258	0.000887816	0.00244813	0.000552317	0.00132293	0.00211976	0.00127534	-0.000675106	0	0.00181795	0.00150029	0.000621271	-5.92738e-05	0.000241056	0.000264561	-0.00019881	0.000500518	0.00130545	0.000424711	0.00245704	-0.000177353	5.80079e-05	0.00111729	0.00195956	0.001661	0.00205465	0.00144918	0.00109655	-0.00123321	-0.00137582	0.000160792	0.00112546	0.00195204	0.00169049	0.00305317	0.000791531	0.00210824	-0.0010824	0.000879095	0.00148307	0.00162247	0.00264497	0.00188939	0.00150883	0.00133324	0.00157107	0.00368193
NAT8	0.0601846	0.00109427	0.00189828	0.000448586	0.00274107	0	0.000497068	0.00205199	0.00229128	-0.000880239	0	0.00125896	0.00134646	0.000373578	-0.000384163	0.000202049	-0.000142511	3.69018e-05	0.00108758	0.00299539	0.000196395	0.00242492	-0.000170151	-0.000287902	0.00164784	0.000889414	0.00264646	0.0017309	0.001537	7.87517e-05	-0.000382026	-0.000600825	0.000985232	0.00113541	0.00235269	3.20843e-05	0.00333389	0.000120357	0.00283039	-0.000879669	0.000674745	0.00115371	0.000228437	0.00263511	0.00192666	0.000370911	0.00188327	-0.000986534	0.00440996
GAPDH	0.0546751	0.000994093	0.000887607	0.000457784	0.00103941	0.000950416	0.002282	0.000609147	0.00113352	-0.00176121	0.000859627	0.000893058	0.000448146	0.000550504	0.000720336	0.000311153	0.001854	0	0	0	0	-0.00167396	0.00105726	0.000938772	0.000247477	0.000424792	0.000520465	0.000812273	-0.000247488	0.00236339	0.000453389	0.00384709	0.00191307	0.000933375	0.00128927	0.00274337	0.00219628	0.000836555	0.002043	0.000183223	0.000632174	0.00204895	0.00274236	0.0023127	0.000169276	0.00134063	0.00059667	0.0029607	0.0016912
DNPH1	0.0536592	0.000975622	0.00208234	0.00104477	0.00182178	0.000372657	0.000472495	0.0015377	0.00152814	0.000800077	0.000678462	0.000770173	0.000867194	0.000295283	0.00053631	0.000311169	0.000967894	0.000398796	0.00110299	0.00184515	5.37701e-05	0.00114149	3.78409e-05	-0.000274592	0.000839261	0.000315075	0.00152108	0.00164253	0.00097769	0.000518138	-0.000263779	-3.64882e-05	0.00132683	0.00145218	0.00137161	0.00132517	0.00179554	0.000396039	0.00182588	0.000666581	0.000727289	0.00112314	0.00182631	0.00107169	0.00157209	0.000496203	0.00109547	0.000338316	0.00259509
UQCRQ	0.0529778	0.000963232	0.00172621	0.000964946	0.00215436	-0.000334227	-0.000354986	0.00157989	0.00116969	0.000431526	0.000768416	0.00155364	0.00157532	0.00039266	0.000686324	0.000465404	0.00168638	0.000535816	0.000136158	0.00162091	-5.67864e-05	0.00213687	-0.000232402	-0.000177348	0.000978411	0.000977339	0.00206779	0.0017377	0.000818296	0.00076948	-0.000323135	0.000231072	0.00147054	0.000480779	0.00143857	0.000454436	0.0019273	0.000548347	0.00139167	0.000136506	0.000346651	0.00136207	0.00202327	0.00149929	0.00183635	0.000576015	0.00118466	7.0908e-05	0.00325605
KHK	0.0507793	0.000923259	0.000805785	0.00025119	0.00274336	-3.9178e-05	0.00100717	0.00166759	0.00374276	-0.000749245	2.59758e-05	0.0015836	0.00122313	0.000271161	-0.000154381	0.000132339	3.48186e-05	-0.000152228	-0.000355734	0.0018898	3.50358e-05	0.00202882	-0.000158984	-0.000198668	0.0011171	0.00177566	0.00229474	0.00245116	0.00170858	0.00101252	-0.00121909	-0.00148532	0.00152082	0.00266559	-0.000324527	0.000174975	0.00151206	0.000519454	0.0014338	0.00146926	0.000854378	0.000979148	0.000597287	0.000900222	0.00145061	-0.00104657	0.00204508	2.82397e-05	0.00300917
GSTA1	0.0496962	0.000903567	0.00205365	0.000561865	0.00277958	0	0.000908911	0.00155963	0.0013633	0.000255047	0	0.00101671	0.00104953	0.000152612	4.8249e-05	1.50468e-05	-5.23715e-05	0	0	0.00301191	-0.000163981	0.00282872	-0.000126202	-0.000330605	0.00110925	0.00136372	0.00193842	0.00172122	0.00101306	0.00241217	-0.00135702	0.000569959	0.00253257	0.00088015	0.0016705	0.00031224	0.00217483	-0.000139308	0.00145527	-0.000672006	0.000502993	0.000198765	0.00214454	0.00173292	0.000176752	0.00097548	0.000548408	0.000278762	0.00197959
GPX4	0.0483566	0.000879212	0.00166835	0.00111017	0.00143619	3.91377e-06	0.00110516	0.00119607	0.000605587	0.00137727	0.000262311	-0.000534256	0.000291276	5.42392e-05	0.00035224	0.000227238	0.000577288	0	0	0	0	0.00154294	0.000635903	-0.000198007	0.000891955	0.00103612	0.00151663	0.00210705	0.00145077	0.00020423	0.00121762	-0.000107095	0.000578239	0.00131911	0.000994066	0.00229545	0.00176642	0.00082887	0.00181642	0.000136507	0.000890272	0.00159901	0.00244254	0.000719496	0.00193152	-0.000183927	0.00192251	-0.000286274	0.00159051
CXCL14	0.0470228	0.000854961	0.00177071	0.000582147	0.00181526	7.39009e-05	0.000390741	0.00173003	0.00249674	-0.00172624	-4.45835e-05	0.00166346	0.00140237	0.000449521	-0.000539697	8.02656e-05	0.000425189	0	0	0.00149671	1.66772e-05	0.00354073	-0.000213742	-0.000451855	0.000694041	0.00103439	0.00166907	0.000954621	0.000819667	0.000532418	-0.000287841	0.0006157	-9.60523e-05	0.00167277	0.000239506	-7.92238e-05	0.00159136	0.000133517	0.000588154	-0.000694117	0.000605639	0.000330683	0.000956705	0.00266593	0.00269661	-0.00111493	0.00227676	-0.000670897	0.00409197
PEBP1	0.0466856	0.000848828	0.00198026	0.000728559	0.00157432	0.000355248	0.00167922	0.00159796	0.00191198	0.000636467	0.000216702	0.000709695	0.00137901	0.000160364	0.000487427	0.000183378	-3.30594e-05	0	0	0	0	0.0020738	6.68647e-05	-0.00030197	0.00131311	0.000552886	0.00153296	0.00206846	0.00110839	0.000300056	-0.000785454	-0.000136945	0.000669508	0.00229582	0.000802996	0.000648103	0.00191014	0.000406425	0.00127692	0.000140883	0.00114184	0.00185657	0.00164256	0.00100779	0.00184445	-0.00109244	0.00186965	-0.00254511	0.00256191
OCIAD2	0.046382	0.000843309	0.00191117	0.00118889	0.00202819	3.91262e-05	0.000512456	0.00134695	0.0010379	0.00136441	0.000172859	0.000462129	0.000389893	0.000226096	0.000253142	0.000270458	0.00131469	0.000664879	0.000110041	0.0013963	0.000228419	0.00261354	6.90648e-05	-0.000301986	0.000698502	0.00029896	0.001801	0.00125886	0.00105248	0.000124288	0.000938929	0.000142691	0.000284218	0.00138892	0.000781626	0.0011057	0.00156538	0.000609586	0.0015435	-0.000390887	0.000948815	0.000864586	0.00158651	0.000956836	0.000804834	-0.00038288	0.0012252	0.000546498	0.00146467
MPC2	0.0461633	0.000839332	0.00159977	0.000769367	0.00150885	0.000324389	0.00173907	0.000717682	0.0012251	-0.000442518	-4.7393e-05	0.00117338	0.000839789	0.000264141	0.000398532	0.000288081	0.000648571	0.00040195	0.000469921	0.00197271	0.000231972	0.00180802	-1.09846e-05	-1.72192e-05	0.00100992	5.81634e-05	0.00106783	0.00051069	0.000282104	0.00131716	-0.000143452	0.00069116	0.00165803	0.000775766	0.00148703	0.00134478	0.00177921	0.000643206	0.00153255	0.000207932	0.000840511	0.00111838	0.00151024	0.000944428	0.000533713	0.000243411	0.000852065	-5.70603e-05	0.00200678
LDHB	0.0451529	0.000820962	-0.000106835	0.000448748	0.000598276	0.00094961	0.00219615	0.000663714	0.000337427	0.000135776	0.00101429	0.000626283	0.000251683	0.000106906	0.000699303	0.000387867	0.0016701	0	0	0	0	0.00117631	0.000418858	1.95275e-05	0.000571687	0.000664877	0.000885894	0.000732185	6.67525e-05	0.00197579	-0.000475526	0.00109149	0.00152226	0.000381779	0.0018821	0.00197135	0.001383	0.000563559	0.00159416	0.000697225	0.00067984	0.000892654	0.00177757	0.00115019	0.000552694	0.000697875	0.000737	0.00192958	0.00125005
TXN	0.0450629	0.000819326	0.00133226	0.000743857	0.0021501	-0.000120937	-0.000743219	0.00145735	0.000115986	0.000766772	0.000420304	0.000352323	0.000855769	0.000206243	0.0011057	9.06641e-05	0.00143662	0	0	0	0	0.00284756	-2.55394e-05	-0.000476895	0.000732724	0.000306107	0.00158724	0.00214853	0.00154631	0.000874485	0.000411931	0.00171572	0.00178267	0.00239432	0.000364404	0.00088463	0.00169335	0.000147923	0.00111573	0.000118842	0.000588582	0.00166654	0.0016551	0.000842129	0.00156123	0.00013059	0.000852971	-0.000606303	0.00228619
LDHA	0.0446439	0.000811708	-0.000191224	0.000711117	0.000731906	0.000580341	0.00203893	0.000912531	0.00126232	0.0001654	0.000615671	0.000668681	-0.000222239	0.000242319	0.000315182	0.000202236	0.00195308	0	0	0	0	0.00145883	0.000722746	-0.000771242	0.000358153	0.000756742	0.000129976	0.000832652	-0.000221321	0.00150738	0.00189124	0.00244196	0.00104702	0.000629041	0.00142671	0.00249577	0.00122228	0.000688403	0.00164754	0.000221915	0.000555459	0.00106752	0.00216372	0.0016974	0.00117969	0.000698914	0.000757676	0.00103595	0.00138772
PRELID1	0.0443853	0.000807005	0.00108035	0.00131378	0.00141635	0.000213695	0.000969585	0.00076077	0.000950168	0.000910373	0.000751883	0.00117268	0.00157977	0.000474726	0.000646144	0.000118853	0.00210902	0.000371535	-3.05002e-05	0.00112938	8.03447e-05	0.0023101	1.08182e-05	-0.000463121	9.90048e-05	0.00158773	0.0011004	0.000933124	0.00043683	0.000336354	0.000996294	0.000875482	-2.44545e-05	7.72444e-05	0.000872203	0.000878081	0.00163471	0.000254743	0.00175487	0.000611932	0.0006156	0.000911024	0.00139148	0.000867633	0.00176777	0.000704365	0.00133827	0.000488167	0.000811395
ANXA4	0.0443103	0.000805642	0.000885028	0.00100311	0.00151542	0.000286788	0.00200743	0.00140347	0.00175832	-0.000630168	2.14248e-05	0.000302097	-0.000555531	0.000222711	0.00028571	0.000245476	0.00115036	0.000151204	0.000993169	0.000979834	-6.42464e-05	0.00256545	-2.93067e-05	-0.000350202	0.00100762	-0.000245669	0.00134226	0.000549422	0.000574926	0.00122704	-0.000654024	0.000520189	0.00164302	-6.9503e-05	0.00133816	0.00104322	0.00222208	0.000162992	0.00172769	0.00068203	0.000369408	0.00118689	0.00162309	0.00171609	0.000983695	0.000866457	4.2847e-05	0.00108529	0.00209564
ATP5MC3	0.0442151	0.000803911	0	0	0	0	0	0	0	0	0.00127911	0.00181044	0.0017527	0.000515371	0.00134153	0.000530025	0.00227428	0	0	0	0	0	0	0	0.000676277	0.00149879	0.00101685	0.0012574	0.000775916	0.00109467	-0.000134878	0.00106949	0.0012932	0.000642013	0.00147881	0.00153635	0.00214801	0.00046478	0.00183151	0.000200802	0.000451579	0.0012088	0.00206844	0.00106806	0.00118234	0.000782498	0.000857435	0.00101839	0.00211566
COX5B	0.0440817	0.000801485	0.00135192	0.00075779	0.00167434	-0.000259446	-0.000133653	0.00114824	0.00109652	8.85196e-05	0.000382214	0.00122891	0.00125418	0.000496549	0.000661532	0.000355869	0.0013526	0.000216486	0.000187577	0.000871459	0.000115638	0.00241205	-5.39403e-05	0.00029452	0.000555168	0.000710771	0.00110793	0.001147	0.000731985	0.000458842	-4.75102e-05	0.000430189	0.000671539	0.000696411	0.000956892	0.00085524	0.0016013	0.00053378	0.00126004	-0.00019954	0.000530393	0.00137006	0.00165083	0.000967523	0.00132481	0.000485586	0.00114987	0.000393911	0.00226959
COX7C	0.0439693	0.000799441	0.00166138	0.00108907	0.00156448	0.00010192	0.000399046	0.000475065	0.000293971	5.45801e-05	0.000228318	0.00104468	0.00105011	0.000612815	0.000673127	0.000282463	0.000438326	0.000704991	0.00016681	0.000973071	0.000342778	0.00210802	-0.000110506	-0.000159927	0.000462132	0.000771813	0.00175072	0.000919801	0.000323723	0.00121204	0.000221262	0.000596898	0.00131117	-4.50106e-05	0.00103825	0.00134137	0.00107506	0.000778838	0.000798604	-0.000124776	0.000616555	0.00150888	0.00230094	0.00128799	0.00108945	0.000245561	0.00048625	0.000526196	0.00201936
ECH1	0.0434161	0.000789383	0.000280137	0.000647595	0.0018378	0.000164268	0.00149541	0.00176105	0.0021062	0.000491579	0.000136726	0.00044391	0.000506042	7.7624e-05	-0.000139257	1.87292e-05	-0.000318195	0	0	0	0	7.95062e-05	-7.15119e-05	0.000235321	0.000852835	0.00100374	0.00129316	0.00151623	0.00100853	0.00104964	-0.000275485	0.000152319	0.00135454	0.00142177	0.000759595	0.00100661	0.00196944	0.000423325	0.00165076	-9.11052e-05	0.000887495	0.00111616	0.00130604	0.000876528	0.00145381	-5.37071e-05	0.00156707	8.56991e-05	0.00182328
COX4I1	0.0430592	0.000782894	0.000795224	0.00121216	0.000388494	0.000414177	0.000623993	0.000794553	0.000692972	7.92587e-05	0.000267011	0.000851624	0.00129291	0.000414754	0.000709775	0.000358307	0.00210143	0	0	0	0	0.00261793	-0.000103073	1.46581e-05	0.000692237	0.00121001	0.00101427	0.00100111	0.000486219	0.000650145	0.00119998	0.000480961	0.000707962	0.000933562	0.000964926	0.00145515	0.00132159	0.000592237	0.0010603	6.53987e-05	0.000667	0.00138969	0.00201379	0.00131485	0.00108722	0.000141781	0.00101467	0.000762604	0.00217049
MGST1	0.0429609	0.000781108	0.000881666	0.000855402	0.00242962	-2.98006e-05	0.00141881	0.00162242	-0.000120755	0.00133028	-2.20146e-05	4.36296e-05	-6.21333e-06	0.000478484	0.000267748	0.000285389	0.000647138	0	0	0	0	0.00179268	-5.01362e-05	1.31359e-05	0.000685999	0.000793128	0.000804731	0.00132919	0.000695266	0.00155002	0.000352178	0.00036654	0.00134445	0.00130545	0.000987273	0.000702479	0.0019296	0.00101445	0.00153147	6.68284e-05	0.000278453	0.000549895	0.00101697	0.00157137	0.000922997	0.000740632	0.000988473	0.00254609	0.00226324
TPI1	0.0429535	0.000780973	-0.000624055	0.000471585	0.000499629	0.000807655	0.00232044	0.000246297	0.00227437	-0.000836501	0.000433777	0.000646644	0.000165797	0.000449088	0.000370905	0.000285819	0.00167782	0	0	0	0	0.000396893	0.000117416	0.000526067	1.53207e-05	0.000791221	0.00011588	0.000265247	-0.000124174	0.00132765	0.000761392	0.00144998	0.000433311	0.000317098	0.00195971	0.00230459	0.00180736	0.00134231	0.00184482	9.67895e-05	0.000572495	0.0015994	0.00200426	0.00145196	0.000336028	0.000463246	0.000967941	0.00156467	0.000562364
SLC25A5	0.0427892	0.000777986	0.00019288	0.000949085	0.000714121	0.000430277	0.000257057	0.000665619	0.000494977	-1.59845e-05	0.000698294	0.000495668	0.000925815	-2.99272e-05	0.00105027	0.000327814	0.00256814	0	0	0	0	0.00218106	0.000207189	-0.000369162	0.000127248	0.00170386	0.000943164	0.00137947	0.000628757	0.00107023	0.000162801	0.00042465	0.0014397	0.00143537	0.000831297	0.00185327	0.00156948	0.000404866	0.0013946	0.000642901	0.000301506	0.00105773	0.00172038	0.000753939	0.00174184	0.00103822	0.00111686	0.000837394	0.0017138
GSTA2	0.0423379	0.000769781	0.00136725	0	0.00290267	0	0.00108909	0.00149479	0.00139328	0.000218066	0	0.00105752	0.00122516	4.08317e-05	-8.75429e-05	0.000118559	0	0	0	0.00210866	0	0.00152469	-4.50748e-05	-0.000221551	0.00147076	0.000835082	0.00177632	0.00202949	0.00108046	0.00204671	-0.0012155	-0.000648676	0.00323622	0.00289147	0.000946909	4.96466e-06	0.00156624	0.000166133	0.000715092	-0.000182047	0.000300308	0.000429145	0.00130688	0.00161228	0.000127957	0.000520712	0.000878451	0.000425023	0.00168013
TMEM176A	0.0419337	0.000762432	0.00066994	0.000193511	0.00124707	0.000397422	0.00175181	0.00184247	0.00255974	-0.00086113	4.29817e-06	0.000888966	0.000267057	0.000382405	-0.000654856	0.000179823	-0.000112108	0	0	0	0	0.00279497	-0.000259621	-0.000357644	0.000806275	0.000478543	0.00150464	0.0014744	0.00086053	0.0015618	-0.000292905	-0.00173999	0.00153036	0.00143964	-1.29218e-05	0.00165393	0.00138681	0.000980723	0.00158729	-0.000205625	0.00139723	0.000970272	-0.000839433	0.00125376	0.00199795	-0.000676348	0.00215563	-0.000589416	0.00159619
NDUFB2	0.041513	0.000754783	0.000998345	0.00085037	0.00133354	-0.000144284	0.000485335	0.00104839	0.000970736	9.9585e-07	0.000104761	0.000799495	0.000972221	0.00027595	0.0007727	0.000267771	0.00204453	0	0	0	0	0.00122552	4.14527e-05	1.17815e-05	0.000570446	0.000475194	0.0012714	0.000925679	0.000538148	0.0005977	0.000103696	0.000454525	0.000658644	0.000499418	0.00115501	0.00117208	0.00157409	0.000507915	0.00140895	0.00019942	0.000582984	0.00132389	0.00199827	0.000950575	0.00174349	0.000609891	0.00115261	-0.000461914	0.00237362
AMN	0.0412773	0.000750497	0.000807085	0.000701844	0.00128502	-0.000363618	0.00036341	0.00199368	0.00181104	0.000215688	0	0.000750314	0.000783455	0.000306036	-0.000359586	0	-6.71162e-07	0	0	0	0	3.02293e-05	-0.000117603	0.000980971	0.00134438	0.0020646	0.00218297	0.00252845	0.0017816	-0.000202057	-0.000342438	-0.00052638	0.000599283	0.00271827	-5.10245e-05	-0.000199359	0.00243157	4.65005e-05	0.00211376	-0.00110887	0.000972686	0.000396004	2.86063e-05	0.000893443	0.00170169	-0.000550041	0.00173416	-0.000555945	0.00337845
GPX3	0.0411702	0.000748548	0.00224276	2.74759e-05	0.0011804	0.000209783	0.00132851	0.00101381	0.00217197	-0.00027166	-3.21013e-05	0.00125876	0.00117457	9.66104e-05	0.000112691	0.000184442	-0.000234883	-0.000219265	0.000173278	0.000148168	0.000123884	0.00088102	-0.00022515	0.000174886	0.00149017	0.00163304	0.00148905	-0.00018421	-0.000326819	0.000444451	-0.00164438	-0.000610043	-6.51245e-05	0.00250478	0.000493423	-6.64247e-05	0.00309149	-0.000167318	0.000442976	0.00150617	0.000454765	0.000810155	0.00150471	0.00183535	0.00249801	-0.000470568	0.00214041	-0.000198576	0.00361009
SMIM24	0.041031	0.000746018	0.00178344	0.000325098	0.00171047	-0.000261325	0.000625295	0.00195616	0.000935186	-0.000357409	0	0.00150327	0.00112183	0.000209159	-0.000280348	0.000258168	-6.06427e-05	0	0	0	0	0	0	0	0.00132179	0.000803953	0.00200396	0.00217307	0.00154879	0.000186686	-0.000438872	-0.000550284	0.00176564	0.00314371	-4.56334e-05	0.000181243	0.00212927	0.000275423	0.0019493	-0.000668696	0.000861583	0.000565661	0.000576107	0.000721505	0.00148273	-0.000818601	0.00135812	-0.000147194	0.00292781
LGALS2	0.0409261	0.000744111	0.00141293	0.000146414	0.00155484	-0.00015208	0.000238876	0.00176254	0.00297712	-0.000491614	0	0.001044	0.000526528	0.000172379	-8.70693e-05	9.60586e-05	0.000401492	0	0	0	0	0.00154987	-9.97793e-05	-0.000229723	0.000663262	0.000538509	0.0023952	0.00144472	0.00108638	0.00010989	-0.000462313	-0.000625501	0.00238345	0.00126273	-8.00619e-06	0.000278255	0.000968632	0.000533204	0.00138174	-0.00087351	0.00116544	0.00130022	0.00175973	0.000897521	0.0013084	-0.000295132	0.000608387	0.00108789	0.00183229
UQCR11	0.0408928	0.000743505	0.00104954	0.00113821	0.000990496	-0.000177234	0.00057216	0.00106814	0.00112146	0.000166239	5.07813e-05	0.000873689	0.000988576	0.000231747	0.000595537	0.000401273	0.0013232	0	0	0	0	0	0	0	0.000708287	0.000950464	0.00148464	0.0013889	0.00073064	0.000646248	0.000209373	0.000455127	0.000812359	0.000485456	0.00113224	0.00134258	0.0011771	0.00072586	0.00123409	0.000546329	0.00034607	0.0011636	0.00172992	0.000850289	0.00183806	0.000434634	0.000997902	0.000246403	0.0021008
AKR1A1	0.0407217	0.000740395	0.00107267	0.000610929	0.00165878	-1.21577e-05	0.000568097	0.00145975	0.000268463	0.000202182	0.000251327	0.00097054	0.00116864	0.000118502	3.59727e-05	0.00014178	0.000396819	-8.425e-05	0.000113715	0.00177707	0.00013811	0.00206026	-0.00010952	-0.000136012	0.000773664	0.000536161	0.000856038	0.00160655	0.00087031	0.000118142	4.40467e-05	0.000250723	0.000807392	0.00222859	0.000811755	0.000213255	0.00163538	0.00024945	0.00133438	-0.000106788	0.000585758	0.000568762	0.00169101	0.00103886	0.00140891	0.000325777	0.00137272	-0.000108138	0.00234421
LAMTOR5	0.0406851	0.000739729	0.00170921	0.000660995	0.00120904	2.85203e-05	0.00122554	0.001218	0.00118427	-0.000205015	0.000163397	0.000935253	0.000804942	0.000343041	0.000309928	0.000316745	0.000635721	0.000700486	0.000218304	0.00170509	0.000213739	0.00219882	-1.27745e-05	-0.000462323	0.000658743	0.000475142	0.00101169	0.00102918	0.00059328	0.000713655	-1.07488e-05	8.76529e-05	0.000919158	0.000711461	0.00134988	0.000939312	0.0018589	0.000500114	0.00130067	-0.000330968	0.000454354	0.00122909	0.00133426	0.00115119	0.000649208	6.33944e-05	0.000727942	-0.000441887	0.00178389
APOM	0.0404203	0.000734914	0.00200402	0.000844816	0.00254935	-9.38153e-05	0.000545362	0.00102651	0.00182227	-0.000633084	0	0.000876276	0.000956401	0.000211577	-0.000158228	-4.20203e-05	-0.000124435	0.000257099	-0.000305713	0.00188423	2.19282e-05	0.000203161	-1.45453e-05	-9.73552e-05	0.00110323	0.000632262	0.00208987	0.00205432	0.00156994	0.000221285	-0.000332463	-0.000561883	0.0016172	0.00352579	0.000452278	0.00018523	0.00234347	0.00023289	0.00166371	-0.000162699	0.000757662	0.000433243	-1.15293e-05	0.000723487	0.000981029	-4.14899e-06	0.000611771	-0.000984922	0.00338916
COX6A1	0.0403999	0.000734543	0.00130241	0.000647722	0.00140427	-0.000808509	0.000257379	0.0013487	0.000277755	0.000267612	0.000556642	0.00133139	0.00126419	0.000453232	0.000366369	0.000344159	0.00119841	0	0	0	0	0.000953415	-0.000331255	0.00011113	0.000654329	0.000938223	0.00117308	0.00111708	0.00094585	0.000238312	-0.000444812	-0.000416975	0.000525308	0.00133289	0.000879302	0.00134456	0.00191731	0.000825742	0.00174972	-0.000102565	0.000746896	0.00119642	0.000961218	0.000785485	0.00112048	0.0006998	0.00132722	0.000386429	0.0029173
BBOX1	0.040057	0.00072831	0.00116404	2.21408e-05	0.00244604	-3.77081e-05	0.000369292	0.00157871	0.00159103	-0.00053688	0	0.00104928	0.000650063	2.09371e-05	-0.000417133	6.27595e-05	0	0	0	0	0	0.00229687	-0.00017321	-0.000277166	0.00127301	0.000968764	0.00223969	0.00220911	0.00113565	0.000276178	-0.000327025	-0.000510959	0.00119432	0.00310672	7.09005e-05	0.000155825	0.00202572	-1.97834e-05	0.00110476	-0.00060659	0.00104228	0.00110664	0.00159903	0.000617679	0.0012669	-0.000534506	0.00105028	-0.00162517	0.00315833
COX5A	0.0399421	0.00072622	0.00078102	0.000954958	0.00100733	-3.29827e-05	0.000730055	0.000938989	0.000434358	0.000601255	0.000778927	0.00083631	0.00114946	0.00034408	0.000987288	0.000431232	0.00225993	0	0	0	0	0.0019236	-0.000201273	-0.000343369	0.000462356	0.000712579	0.000852237	0.000979422	0.00059658	0.000606167	0.000170036	0.000233683	0.00101344	0.000442065	0.00118816	0.00174327	0.0012984	0.000572198	0.00145297	0.00055983	0.000746805	0.00119583	0.0013198	0.000484786	0.00102152	0.000723017	0.000896911	0.000286902	0.00168979
COX7B	0.0397548	0.000722814	0.00139396	0.0018322	0.00148283	-0.000318427	-0.000193698	0.00103416	0.0002691	0.000109535	0.000650058	0.00097444	0.00104342	0.000120635	0.000658676	0.000419162	0.00104008	0	0	0	0	0.00208747	1.0449e-05	-0.000163801	0.000519891	0.000890822	0.0011391	0.00122538	0.000766069	0.000698182	-8.84666e-05	0.00053127	0.00115455	0.000272635	0.00145004	0.00133027	0.00120884	0.000454735	0.00116593	9.8413e-05	0.000483315	0.001066	0.00181059	0.00102865	0.00144151	0.000484031	0.000941996	0.00013522	0.00191984
PEPD	0.0396943	0.000721715	0.00104991	0.00121569	0.00123603	3.71121e-05	0.00110877	0.00127671	0.000927641	5.82698e-05	5.65896e-05	0.000847923	0.00126455	8.34025e-05	9.61253e-05	0.000297493	0.000759687	0	0	0	0	0.000584386	0.000659445	2.1595e-05	0.000708497	0.00154178	0.00088247	0.00224433	0.00108564	0.000191774	-5.00272e-05	-0.000128624	0.00134565	0.00312654	0.000220792	0.000479352	0.00183977	0.000293267	0.000724512	-5.69367e-06	0.000593304	0.000693244	0.00184363	0.000198394	0.00236117	-0.000901772	0.00215083	-0.0010457	0.00266999
ATOX1	0.0392032	0.000712786	0.00120358	0.000652221	0.00105541	-1.96204e-05	0.000813427	0.00098008	0.00133735	0.000111091	0.00068205	0.000827692	0.00104011	0.000270901	0.000141978	0.000114622	0.00134688	-0.000234691	0.000181815	0.00113872	-1.10041e-05	0.00160493	-0.000254066	-0.000291881	0.000752947	8.50998e-05	0.00138272	0.00121731	0.000558244	0.000366611	8.68631e-05	0.000304106	0.000903163	0.000722526	0.000726349	0.00117095	0.00172071	0.000789359	0.000927332	-0.000175729	0.00044925	0.00120011	0.00145792	0.000826674	0.00171795	0.000332745	0.00105512	-0.000648037	0.0022207
RBP5	0.0391182	0.00071124	0.00135918	0.000268896	0.00163524	0.000125749	0.00118786	0.000880818	0.00161501	-0.000688475	9.8278e-06	0.00112498	0.000848802	0.000428923	0.000132306	0.000363937	-0.000188683	0	0	0	0	0.00221202	-0.000145783	-0.000342677	0.000378891	-0.00014248	0.00143926	0.000932463	0.000865233	0.00086146	-0.000180907	6.54437e-05	0.00194757	0.00162252	0.000754471	0.000828684	0.00109263	0.000546987	0.00116177	0.000127511	0.000635535	0.00159633	0.000918109	0.000541229	0.000469945	0.000439647	0.000766283	0.00111453	0.002185
GAL3ST1	0.0389709	0.000708563	0.000980079	0.000324366	0.00172974	-0.000178374	0.00123878	0.00122182	0.000969831	-0.000446563	0	0.00136494	0.000935544	0.00037499	-0.000233206	6.96252e-06	0.000454798	0	0	0	0	0.000761053	-4.04908e-05	-0.000147363	0.000526054	0.000936371	0.00141543	0.00119623	0.00104378	0.00127612	-0.00130623	-0.00102336	0.0011095	0.00199907	0.0004303	0.000593019	0.00245069	8.61966e-06	0.00257572	-0.000139812	0.000812757	0.000535768	-0.000138492	0.000718797	0.00135302	0.00112138	0.00119367	-5.01927e-05	0.00275618
FTL	0.0389276	0.000707774	0.00240663	0.00018794	0.000609297	0.000628198	-7.39775e-05	0.000504312	0.000318457	0.00226462	-0.000132129	-0.000942764	-0.000200629	-0.00032217	0.000927989	0.00014242	-0.00150871	0	0	0	0	0.000351436	0.00163301	0.000842294	0.00104037	0.000523767	0.000657943	0.000645192	0.000100498	0.000500043	0.00240879	0.00118595	0.00144761	0.00119014	0.000484405	0.00167267	0.00172971	0.00090623	0.00129488	-0.000359783	0.00073354	0.00159975	0.00285198	-0.000165024	0.000867411	-0.000769489	0.00155373	0.00188641	0.00232677
ISOC2	0.0388108	0.000705651	0.000901663	0.000687573	0.00105366	-1.34861e-05	0.00060939	0.00111325	0.00121991	0.000279834	0.000655471	0.00115543	0.000926496	0.000296144	5.77394e-05	2.59017e-06	0.00113607	0	0	0	0	0.00178167	-0.000116718	-0.00043453	0.00060082	0.00109351	0.00125302	0.00135632	0.000948496	0.00039817	-0.000525363	-8.20927e-05	0.000842973	0.00159588	0.000783997	0.00064279	0.00178223	0.000429727	0.00151884	-0.000397264	0.000546951	0.00105281	0.00106308	0.000570327	0.00242399	0.000448308	0.00140335	-0.000306791	0.00222198
TMEM176B	0.0383415	0.000697118	1.49494e-05	4.28108e-05	0.00093473	0.000298976	0.00196492	0.00174914	0.00264405	-0.000789746	2.12528e-05	0.000760759	0.000133782	0.000420983	-0.000746854	-1.57241e-06	-0.000124422	0	0	0	0	0.00259763	-0.000104567	-0.00021661	0.00077848	0.000241433	0.00125815	0.00124374	0.00067058	0.00160128	-0.000598891	-0.00171394	0.00106324	0.00162623	0.000199265	0.00105113	0.00160612	0.00100241	0.00162791	6.83837e-05	0.00128645	0.000251121	-0.00109873	0.00133784	0.00188055	-0.000325059	0.00204991	-0.000610284	0.00138332
PRDX2	0.0383127	0.000696594	-0.000195981	0.000581154	0.000639905	0.000494083	0.00178991	0.000948103	0.00181455	-0.000629006	0.000818822	0.000597966	0.000780972	0.000213089	0.000363951	0.000367879	-1.07757e-05	0	0	0	0	0.00101363	0.000200577	0.000518428	0.000402652	0.000820737	-8.45849e-05	0.000592852	0.000192536	0.000879469	-0.000563005	0.000557314	0.000525857	0.00063232	0.00154892	0.00137157	0.00150511	0.000615674	0.00168871	0.000729196	0.000745832	0.000520415	0.00180046	0.00144925	0.00116397	0.00052063	0.00112221	0.00116199	0.00185474
PGAM1	0.0381963	0.000694478	0.000478048	0.000415125	0.000800843	3.1894e-05	0.00235976	0.000804544	0.000871259	-0.000158781	0.000806797	0.000786108	0.000546116	0.000402393	0.00011773	0.000281491	0.00240865	0	0	0	0	0.00104136	-1.70242e-06	-0.000487819	0.000294065	0.000245393	0.000354593	0.00113603	0.000296207	0.00104422	0.000621954	0.00112775	0.000512368	0.000850393	0.00197958	0.00139007	0.00176101	0.000272548	0.00185999	-5.66709e-05	0.000624626	0.000504518	0.00164632	0.000574457	0.00115788	0.000454276	0.000773984	-0.000144229	0.00147404
PRDX5	0.0375763	0.000683206	0.000470792	0.000588688	0.00107635	0.00033751	0.00120151	0.000904089	0.0007155	0.00153331	0.0002574	-0.000502638	0.000340801	0.000168993	0.00095206	0.000200521	0.00120579	0	0	0	0	0.00125634	4.12135e-05	0.000104641	0.000462488	0.000455878	0.000864858	0.000700879	0.000361957	0.000713325	0.000715591	0.00100192	0.000450545	0.000648915	0.000798136	0.00201751	0.00131335	0.000650609	0.00130432	3.33521e-06	0.000779851	0.00157097	0.00169417	0.000970187	0.00102998	8.73158e-05	0.000930135	0.000187587	0.000665718
GAMT	0.0372323	0.000676951	0.00174835	0.0013184	0.00152204	4.66314e-05	0.000484488	0.00128185	0.00139907	-0.000883597	4.65352e-05	0.000774136	0.000514702	0.000292545	-2.60436e-05	1.35052e-05	-0.000113131	0	0	0	0	0.000356347	-0.000263349	0.000478421	0.000991245	0.00113256	0.00126601	0.00154375	0.000976812	9.71315e-05	-0.000856659	-0.000791121	0.00244158	0.00113873	0.000342374	8.78043e-05	0.00171674	0.000283172	0.00134481	-0.000119648	0.00103563	0.00119132	0.00121207	0.000661219	0.00182237	-3.45222e-05	0.00067456	-5.58986e-05	0.00225789
CES2	0.0368707	0.000670376	0.00112113	0.00144666	0.00159116	-0.000314735	0.000529412	0.00215659	0.0013916	0.000221172	4.15259e-05	0.000692228	0.000662116	0.000282403	-0.000351572	-1.76803e-05	-0.000364297	0	0	0	0	0.000255182	0.000261969	0.000288631	0.000765421	0.00202535	0.00144222	0.0027726	0.00151822	-0.000393847	-0.000115617	-0.00129611	0.00141817	0.00295797	0.000155802	-0.000195465	0.00204773	-1.98369e-05	0.00112385	0.000349932	0.000288749	-5.4274e-05	-0.000161586	0.000450123	0.00234909	-0.000662687	0.00198287	-0.00127968	0.0034866
GSTP1	0.0367035	0.000667336	-0.000377472	0.000508389	0.000716873	0.00036152	0.00135758	0.000724518	0.000712081	0.000234128	-0.000403371	-0.000289861	-0.000225381	0.000224067	1.52865e-05	0.000160656	0.00203598	0	0	0	0	0.00155886	-1.50209e-05	-4.13781e-05	-6.62085e-05	-0.000956075	0.00166891	0.000174434	6.76165e-05	0.000984655	0.000433026	0.00155758	0.000298294	-6.37933e-05	0.00157888	0.00229141	0.00136976	0.00114213	0.00207887	1.30494e-05	0.000491589	0.00171389	0.00157819	0.00160313	0.000818458	0.000932804	0.00097901	0.0011589	0.00117183
COX8A	0.036431	0.000662383	0.000900966	0.000790227	0.00100475	-0.000203193	0.00103594	0.000882489	0.000670002	0.000208341	0.000195921	0.000842862	0.00107642	0.000385549	0.000679437	0.000284185	0.00153774	0	0	0	0	0.000672557	-4.98265e-05	-0.000354522	0.000295773	0.000477194	0.00100728	0.0011738	0.00039314	0.00067667	9.53622e-05	0.000341005	0.000845066	0.000374249	0.00134656	0.00172444	0.00147163	0.000492325	0.00127441	-6.22702e-05	0.000675	0.00135906	0.00141918	0.000679294	0.000957092	0.000337505	0.000732266	-1.24844e-05	0.00159795
GSTK1	0.0360488	0.000655434	0.00048198	0.000535676	0.00150777	2.49168e-06	0.00119643	0.00145731	0.00148728	-0.000407853	0.000182378	0.00125373	0.00128798	0.000288053	-4.46229e-05	-5.68003e-05	0.000699572	0	0	0	0	-4.01417e-05	-0.000320088	-0.000304707	0.000539887	0.000876028	0.000838816	0.00154077	0.000550928	0.000141646	-0.000345525	-0.000218842	0.000668011	0.0012568	0.000609767	0.000283249	0.0015834	0.000601802	0.0014818	0.000412841	0.000801878	0.00062945	0.000309715	0.000492311	0.00218503	0.000288972	0.00182496	0.000385072	0.00251097
PTGR1	0.0352127	0.000640231	0.00112778	0.000291957	0.00103152	0.000105358	0.000399623	0.00135389	0.00185669	-0.000228032	0	0.0009274	0.000610903	6.36148e-05	0.000314877	0.00017817	6.90677e-05	0	0	0	0	0.00178548	-0.000185561	-0.000228894	0.000695767	0.00146343	0.000965253	0.00127258	0.000684959	0.000885814	6.67372e-05	0.00117912	0.00108418	0.00109702	0.000382264	0.000141537	0.00155567	0.000137517	0.00117394	1.34977e-05	0.000362161	0.000557108	0.00089199	0.000425863	0.00135711	-3.5799e-05	0.00112509	0.000854052	0.00180848
NDUFA4	0.0352027	0.00064005	0.000439239	0.000312998	0.00120289	8.7321e-05	0.00122777	0.00118097	0.000206048	0.000690154	0.00030037	0.00103497	0.00109999	0.000288706	0.000954822	0.00016483	0.00106254	0	0	0	0	0.000423011	-3.89413e-05	0.000114808	0.00018888	0.000508435	0.000757759	0.000482153	0.000327356	0.000803193	0.00063448	0.000715157	0.000839049	-7.21102e-05	0.0010314	0.00125156	0.000845233	0.000703796	0.00098403	0.00023061	0.000511979	0.00132102	0.00133656	0.000809306	0.00128671	0.00101539	0.000812621	0.00106082	0.00160739
TSPAN1	0.0351205	0.000638555	-8.51527e-05	-0.000105738	0.000797032	0.000215227	0.00118841	0.00232351	0.000758327	-0.000120048	0	0.0012712	0.000551056	0.000314569	-0.000255456	7.99667e-05	-5.67996e-05	-0.000330035	0.00110741	0.000879965	1.90268e-05	0.00179029	-4.8814e-05	-0.000221337	0.000833924	0.00121394	0.000593367	0.001628	0.0012365	-0.000190511	0.000353291	-9.23068e-05	0.000145702	0.000703502	-0.000240208	0.000284116	0.00273611	0.000206476	0.00111636	-0.000530694	0.000474309	0.000836887	-0.000160274	0.00136028	0.00158977	0.00047372	0.00176966	-0.000706577	0.00251071
DDT	0.0351159	0.000638471	0.00102158	0.000517808	0.000873745	0.000234289	0.000575982	0.000535628	0.000249877	-0.000187635	4.56197e-05	0.0008003	0.00117175	0.000338166	0.000581198	0.000291162	0.00100647	0	0	0	0	-8.55355e-06	-0.000111559	0.000154125	0.00025701	0.00122173	0.000642454	0.00158453	0.000737667	0.00109163	4.98106e-05	0.000372088	0.000685474	0.000778494	0.00112868	0.0016407	0.00101185	0.000430412	0.00127966	-0.000193311	0.000300888	0.00076102	0.00198822	0.00106822	0.00073116	0.000345087	0.000814292	0.00052835	0.00195727
CHCHD2	0.0349952	0.000636276	0.000424687	0.000708076	0.000876647	0.000375544	0.0016579	0.000677903	-8.67675e-05	0.000395975	0.000837608	0.000189198	0.000747727	0.000317733	0.000651881	0.000222733	0.00155643	0	0	0	0	0.000193366	-0.000167532	0.000305892	0.000213939	-0.000164327	0.000388001	0.000272857	5.5765e-05	0.00106221	0.000874487	0.00127364	0.000751201	0.000248623	0.000946441	0.0016047	0.0010342	0.000745331	0.000918426	0.000451745	0.000748112	0.00166177	0.00154611	0.000763604	0.000992004	0.000755034	0.000698555	0.000599292	0.000614711
MGST3	0.0349948	0.00063627	0.000604325	0.00110453	0.00122613	4.43641e-05	0.000790807	0.00145517	0.000984326	-0.000162529	-0.000143095	0.000665794	0.000798884	0.000404133	0.000510873	0.000341305	0.0012177	0.000274084	0.000637104	0.000535106	-0.000161725	0.000227092	-0.000366826	-1.96084e-05	0.000525827	-2.51596e-05	0.000726195	0.00103227	0.000757394	0.000694771	-0.000463299	0.000464421	0.000201461	0.00124274	0.000997921	0.00178559	0.00155908	0.000850187	0.00138238	-0.000232235	0.000732828	0.000656161	-5.45713e-05	0.000921201	0.000738498	0.00108991	0.000658846	-0.00028355	0.00121375
PDZK1	0.0349738	0.000635888	0.000153596	0.000697552	0.00125417	0.00010455	0.00100878	0.00158149	0.00131983	-0.000534308	0	0.000625588	0.000534223	8.98664e-05	-0.000135227	0.000158975	-6.19092e-05	0.000590735	-1.55251e-05	0.0019143	6.83375e-05	0.00183657	-0.000161168	-0.000276099	0.00116241	0.0009966	0.000907099	0.0013613	0.000597328	5.38324e-05	-0.000673631	-0.000530609	0.00182367	0.00165756	0.00126285	0.000120733	0.00196582	6.52058e-05	0.00142158	-0.000340157	0.000937033	0.00056851	0.000475955	0.000567414	0.00109954	-0.000231093	0.000611974	-0.00109833	0.0016253
ACAA2	0.0348683	0.00063397	0.000540665	0.000812659	0.00108317	0.000313713	0.00163464	0.00156655	0.00193201	-0.000333274	-4.40634e-05	0.000175517	0.000583941	6.61328e-06	0.000341389	9.27744e-05	3.87499e-05	0	0	0	0	0.00200703	-0.000171398	-0.000312727	0.000847186	0.000912586	0.00115197	0.00158234	0.000798313	0.00134933	-0.000483991	-0.000345811	0.00094787	0.00240958	0.000323921	0.000421478	0.00170096	0.000233003	0.00107294	-7.47692e-05	0.000767841	0.000522668	0.0010926	0.000407935	0.00101813	-0.00040694	0.00115333	-0.000798862	0.00091622
ETFB	0.0348132	0.000632967	0.000539703	0.000303134	0.00139072	8.13502e-05	0.0010036	0.00133081	0.00116781	-0.000122844	-0.000128967	0.000229765	0.000507903	0.000112551	4.95986e-06	0.000124647	0.000422407	0	0	0	0	0.00100854	-0.000178876	7.25024e-05	0.000330896	0.000595531	0.000684473	0.00157473	0.000774585	0.00110402	-0.000556612	0.000772785	0.00124197	0.00160692	0.000407729	0.000455363	0.00169338	0.000522212	0.00111278	-0.000121621	0.000777054	0.000825275	0.00132829	0.000720401	0.00140467	0.000227254	0.00102968	0.000308298	0.00158782
POLR2L	0.0345231	0.000627694	0.000850526	0.000867627	0.000709932	-0.00032429	0.0003578	0.000823435	0.000235704	-0.000182435	0.00021153	0.00099591	0.000745009	0.000234302	0.000575349	0.000190097	0.00175532	0	0	0	0	0.000238003	-0.000141449	-0.000170579	0.000477197	0.000232963	0.00145804	0.00104867	0.000741227	0.000632351	-0.00014509	0.000365923	0.000499643	0.000418755	0.00178264	0.00130959	0.00114514	0.000447129	0.00134438	0.000421712	0.000306885	0.00154754	0.00196309	0.00125422	0.00135853	0.00059109	0.00059386	7.11613e-05	0.00177862
GCHFR	0.0343628	0.000624778	0.000908311	0.000639225	0.00136984	-4.73659e-05	0.000645425	0.000863521	0.00066637	-5.10539e-05	0.000329819	0.00108275	0.00148522	0.00019306	-7.94233e-05	0.000141223	0.000327168	0	0	0	0	0.00157597	-7.38258e-05	4.54149e-05	0.000734594	0.00110469	0.0011182	0.00173387	0.000839437	0.000278829	-0.000333687	-0.0006945	0.0011446	0.00197265	0.00109052	0.00106581	0.0016581	0.000315846	0.00106124	3.92218e-05	0.000388429	0.00118886	0.00105145	0.000382605	0.00123054	-0.000371467	0.00149305	-0.000153738	0.00164593
AGT	0.034272	0.000623128	1.99019e-05	0.000115616	0.00189871	0.000157121	0.00101522	0.00130266	0.000974774	-0.000211796	0	0.00101005	0.000966062	0.000175144	-0.000232301	0	-0.000202259	0.000130826	-0.000296367	0.00140977	-8.3155e-05	0.0008529	-0.000279537	8.05906e-05	0.000443468	0.00179474	0.00129496	0.00225288	0.00106715	0.00181238	-0.00101864	-0.00170521	-0.000113522	0.00287671	-0.000339939	-0.000455628	0.0027006	0.000334158	0.00157887	0.000607115	0.000564306	-4.92639e-06	-0.000125259	0.000409142	0.0019541	-0.000724878	0.00246066	-0.000282125	0.00319868
NDUFAB1	0.0341007	0.000620013	0.00119045	0.000338897	0.000743396	-1.70022e-06	0.0013476	0.000965821	0.0010075	0.000576617	0.000757954	0.000586975	0.000806446	0.000331306	0.000275918	0.000219086	0.00127776	0	0	0	0	0.00180956	0.000169101	-0.00035526	0.000361363	0.000320697	0.00102206	0.000690221	0.000284651	0.000865237	0.000464882	0.000457093	0.000613168	0.000813794	0.00109836	0.000842711	0.000926601	0.000528725	0.000954696	7.62788e-05	0.000607714	0.00109613	0.000822271	0.000144406	0.000939683	0.000369892	0.000934299	-0.000115595	0.00153287
PRDX4	0.0340174	0.000618498	0.000886667	0.00059688	0.000957196	0.000169736	0.00169768	0.00105913	0.00138305	-0.000451226	0.000426531	0.000551419	0.000351569	0.000389288	-0.000115801	0.000147357	0.00184182	0	0	0	0	0.000947777	-2.18287e-05	-0.000161279	0.000691732	0.000524726	0.000364431	0.000539778	0.000227994	0.00143232	0.00010115	-6.35004e-05	-1.35021e-05	0.000488162	0.00160053	0.00149474	0.00177868	0.000584382	0.00197595	0.000403953	0.00033847	-9.72047e-05	-0.000247819	0.000786861	0.00142355	0.00105803	0.000749731	0.000733872	0.0011559
SLC9A3R1	0.033945	0.000617182	0.000397095	0.000541346	0.0011077	-6.29807e-05	0.000680859	0.000618865	0.000926213	6.14538e-05	0.000286552	0.000711156	0.000727612	1.95042e-05	0.000475378	4.58841e-05	0.00218191	0	0	0	0	0.000448377	-0.000274803	-0.000590391	0.000452947	0.0011295	0.00114118	0.00135803	0.000762786	0.000411322	-1.00685e-05	0.000435913	0.000613844	0.00131851	0.00062313	0.00074607	0.00185042	0.000130085	0.00131571	0.00052197	0.000637823	0.000885573	0.00141137	0.000572212	0.000980226	2.38725e-05	0.000911024	0.000247817	0.00181865
AKR7A3	0.0339354	0.000617007	0.000524429	0.000879367	0.00113333	-0.000104814	0.000319477	0.00169454	0.000629749	-0.000217078	0	0.000653179	0.00107338	0.000110714	0.000149985	7.27116e-06	-0.000266363	0.000338569	0.000283264	0.000838183	9.63895e-06	0.00137067	-0.000118149	0.000268696	0.000433163	0.00170574	0.000998479	0.00176337	0.00106294	-3.78948e-05	-0.000107517	1.97462e-05	0.000278352	0.0025983	-0.000119595	-8.37867e-05	0.00178163	6.95666e-05	0.000378674	0.000477809	0.000603627	0.000703114	0.00110684	0.000460804	0.00132804	-0.000403599	0.00126688	-0.000173819	0.00243268
COX6C	0.0339314	0.000616935	0.00135567	0.00105836	0.00173438	-0.000589474	-0.000547813	0.00131129	0.00134641	-4.83907e-05	0.000419781	0.000983472	0.00102184	0.000300669	0.000353413	0.000314834	0.000811476	0	0	0	0	0.00174982	-0.000224664	-0.000623118	0.000475233	0.000929862	0.00104752	0.00132061	0.000694266	0.000685536	-0.000508105	0.000406256	0.00109126	0.000499306	0.0008596	0.000632493	0.00118245	0.000323319	0.000957053	-6.5491e-05	0.000548857	0.00101096	0.00140171	0.000505841	0.00111169	0.000193034	0.000797418	-0.000777265	0.00254152
NDUFC1	0.0339314	0.000616934	0.00143935	0.000886803	0.0012507	-0.000349684	-0.000203541	0.000679724	0.0014406	-0.000539353	0.000455637	0.000814969	0.000607825	0.000411538	0.000268993	0.00029708	-0.000140135	0.000129237	-0.000191794	0.00115984	0.000188399	0.00233513	0.000125603	-0.000327369	0.000506362	0.000233	0.00111506	0.000817797	0.000425171	0.000767856	-0.000289069	0.000327689	0.00125222	0.000123641	0.000823259	0.00032689	0.00137404	0.000349332	0.000914728	6.65197e-05	0.000457318	0.00108782	0.00158141	0.000881112	0.000441568	0.000261416	0.000493499	2.95884e-05	0.00233568
NDUFS6	0.0338725	0.000615863	0.00074464	0.00142303	0.00115414	-2.55031e-05	0.00120834	0.000793594	0.000709104	0.00104022	0.000621409	0.000319342	0.000682807	0.000238299	0.000752852	0.0001773	0.00203766	0.000434119	0.000322649	0.000664909	-0.000117318	0.000938865	-1.02588e-05	-0.000476003	0.000112857	0.000587322	0.00131566	0.000853438	0.000503273	0.000275428	0.000578488	0.000160278	0.000694859	0.000389495	0.00140075	0.00144393	0.0010578	0.000253558	0.00124096	-1.40875e-05	0.000396988	0.000795237	0.00114872	0.000414133	0.00125846	0.000317408	0.000461167	-0.000714006	0.00127224
COX7A2	0.0337473	0.000613587	0.000630023	0.00122895	0.00115567	9.04984e-05	0.000700915	0.000941578	0.00110876	0.000150728	0.000327554	0.000921382	0.00082407	0.000255389	0.000579964	0.000321798	0.000568478	0.000785372	0.000410584	0.000519892	4.15184e-06	0.000841761	-0.000236319	0.00037461	0.00032163	0.000382472	0.000444887	0.000521581	0.000186168	0.000919718	0.000225909	0.000638955	0.00094511	5.26586e-05	0.00100328	0.00128312	0.00091301	0.000419236	0.00108649	3.84767e-05	0.000464422	0.00109074	0.00135689	0.000845819	0.000584552	0.000482776	0.000638144	0.000151103	0.0019027
PXMP2	0.0336195	0.000611264	0.00156967	0.000786464	0.00117697	5.67073e-05	0.000518164	0.00114064	0.000534472	7.95287e-05	-7.59972e-05	0.000892234	0.000883844	0.000418935	-2.99671e-05	1.29016e-05	0.000126981	0	0	0	0	0.00159889	-0.0001781	-0.000227787	0.000441771	0.00117625	0.00138457	0.00158575	0.000886544	3.90468e-05	-9.21819e-05	-0.000313704	0.000579249	0.00130867	0.00111724	0.000191453	0.00137865	0.000455379	0.00160834	0.000356583	0.000684876	0.000622354	0.000574972	7.29296e-05	0.00117048	-2.27094e-05	0.000919846	-0.000185434	0.00198079
OST4	0.0336128	0.000611142	0.00109092	0.000419945	0.0012537	-0.000245425	0.000900646	0.000862539	0.00103007	-0.000901176	-5.88746e-05	0.0010246	0.000658274	0.000257371	0.000546592	0.000231745	0.000847153	0.00035022	0.000272049	0.000245011	0.000230494	0.00110305	-0.000480492	9.89116e-05	0.000572465	0.000325519	0.000633067	0.000976646	0.000482293	0.00110151	0.000473874	0.00128414	9.728e-05	-1.18788e-05	0.00144834	0.00132575	0.00116643	0.000653732	0.00106766	-4.25076e-05	0.000189188	0.00113162	0.00173121	0.000575329	0.00101643	0.000561285	0.000385814	0.000141177	0.00211017
TM4SF5	0.033557	0.000610127	0.00125564	0.000861407	0.00147499	0	0.000537576	0.00164444	0.00181596	-0.000485481	0	0.00102522	0.000622267	0.000160188	0	0	0	0	0	0	0	-9.03343e-05	-0.000153071	7.20701e-05	0.000856043	0.000767515	0.00115004	0.00152376	0.00138032	-8.99756e-06	-0.000124137	-0.000343171	0.00117	0.00240761	0.000372581	0.000159581	0.00156678	0.00047875	0.00108945	-0.00013117	0.000718709	0.00072708	0.000471816	0.000449185	0.00181867	-0.000213461	0.0012103	-0.000356979	0.00279977
ECHS1	0.0335486	0.000609974	0.000580306	0.000505406	0.00116348	0.000270888	0.00164134	0.000780284	0.00103092	0.000302093	0.000110038	0.000100924	0.000395459	3.44496e-05	0.000195394	0.00020355	0.00103497	0	0	0	0	0.000496385	0.000107751	8.35381e-05	0.000515096	0.000187766	0.001223	0.00143518	0.000618251	0.000487244	0.000215247	0.00063342	0.000612019	0.00161305	0.000828004	0.000753512	0.00182269	0.000349262	0.000871748	0.000618166	0.000601992	0.000828345	0.00120264	0.000749757	0.000955175	0.00016725	0.000865427	0.0004687	0.00159759
SERF2	0.0333079	0.000605599	0.00216811	0.000914399	0.00125073	-0.000697625	-0.000640641	0.000553549	0.000625813	-0.000253949	0.000263465	0.000501655	0.000593585	0.000186493	0.000593744	0.000220681	0.000923958	0	0	0	0	0.00209703	-0.000346562	-5.17662e-05	0.000416012	-0.000324563	0.00112213	0.000881921	0.000675522	0.000634786	-0.000718671	0.000691442	0.000241783	0.000286391	0.00127625	0.000819502	0.00166086	0.000239839	0.00151958	-0.000220629	0.000479534	0.00174858	0.00232506	0.000841942	0.00114345	0.000674429	0.000606809	-0.000429931	0.00204262
AQP1	0.0332061	0.000603747	0.00227404	0.000845662	0.00227504	0	0.000176575	0.00153381	-0.000117952	-0.00021784	0	0.00115099	0.00118866	0.000422685	0	0	0.000217974	0	0	0	0	0	0	0	0.00107764	0.000819072	0.00198945	0.0016243	0.00164414	-0.000111514	-4.26423e-05	3.00581e-05	-8.30944e-07	0.0014914	0.000557974	-0.000306682	0.00271773	-8.5404e-05	0.00140698	-0.000784267	0.000411136	-2.95804e-05	-8.70151e-05	0.000697234	0.00230657	-0.000173508	0.000368862	-0.000665159	0.0029193
TXNDC17	0.033152	0.000602764	0.000719289	0.000563533	0.000682616	0.000197986	0.000139082	0.00051459	0.000461274	-0.000317471	0.00104847	0.000993556	0.00109397	0.000297376	0.000661637	0.000273965	0.00160228	0	0	0	0	0.0011887	-0.000171406	-0.000283233	0.000356383	0.000731419	0.00057044	0.000757933	0.000355914	0.000574502	-3.5213e-05	0.000843339	0.00046401	0.000851816	0.000816514	0.00100162	0.00150107	0.0006764	0.00123997	2.94768e-05	0.000299098	0.000851263	0.0016898	0.000755858	0.00108146	0.000439975	0.000934712	0.000411093	0.00259121
ATP6V1F	0.0331462	0.000602658	0.00100855	0.000902888	0.0013079	0.000442254	1.03933e-05	0.000710648	0.000961542	-0.000294601	9.05353e-05	0.000618339	0.000594133	8.67435e-05	0.000321892	0.000125996	7.44652e-05	0	0	0	0	0.000566578	0.000312334	0.000377228	0.000566372	0.000480476	0.000874058	0.000477596	0.000269428	0.000572791	-9.21209e-05	0.000372173	0.000870782	0.000432588	0.000882791	0.00101896	0.00140064	0.000570577	0.00103132	-0.000338482	0.000590316	0.00147174	0.00209605	0.000500973	0.00109444	0.000176495	0.000922365	0.000851582	0.00213442
GLYAT	0.0330705	0.000601282	0.00164487	0.000951047	0.0010609	0	0.00012732	0.00157855	0.00145784	-0.000137962	0	0.000822045	0.000604589	0.000117132	-0.000206097	0.000126882	0	0	0	0	0	0.00137318	-7.92193e-05	-0.000139433	0.000981817	0.000524944	0.00141667	0.00172746	0.000872259	-0.000178869	-0.000257572	-0.000273671	0.000718418	0.00168712	0.000886233	0	0.00195596	-4.94624e-05	0.00101183	-0.000509753	0.000778121	0.000722249	0.000970166	0.000387817	0.00104139	-9.56439e-05	0.000877856	-0.00070312	0.00241417
PPIA	0.0329568	0.000599214	0.000718583	0.00124808	0.000480044	-0.000234415	-2.9266e-05	0.000474671	0.000424397	-0.0011534	0.00067728	0.000587548	-0.000129913	0.000161754	0.000932698	0.000173649	0.00198709	0	0	0	0	1.44148e-06	0.000113758	0.000113789	0.00060672	-4.09041e-06	0.000940286	0.000469887	0.00038007	0.00102513	-0.000133765	0.0024073	0.000885569	-0.000151321	0.00118325	0.00177341	0.00138108	0.00041023	0.00124078	-7.4509e-05	0.000954855	0.00173923	0.00176799	0.000805543	0.00129957	0.000911984	0.000225926	3.17946e-05	0.000996649
BSG	0.0329257	0.000598649	0.000599953	0.000864848	0.00104149	-0.000542173	0.00124158	0.00167575	0.00134071	-0.00012124	-0.000256027	0.000556372	0.0001191	0.000177108	-1.2599e-05	0.000199443	0.00122418	0	0	0	0	0.000383647	-0.000585302	0.000407249	0.000669675	0.00102019	0.00189525	0.0014766	0.00110696	7.72632e-05	-0.000746859	-0.000986233	-8.20938e-05	0.00136465	0.000565918	3.6168e-05	0.00145425	-2.69948e-05	0.00194215	0.00055859	0.000840235	0.000150346	-0.000719639	0.000482891	0.00187607	0.00127598	0.00125326	-0.000214056	0.00265405
AGXT2	0.0327301	0.000595092	0.00137463	0.00037733	0.00202253	0	0.000354991	0.00135892	0.00150602	-0.000570691	0	0.000912755	0.000822273	8.63532e-05	-0.000104942	0.000122185	0	0	0	0.00114475	0	0.000322575	-0.000210187	-0.000213572	0.000969757	0.00140606	0.00186778	0.00165047	0.00102435	-0.000198598	-0.000274528	-0.000438472	0.00186787	0.00309329	-0.000192887	3.53174e-05	0.00162052	-6.26799e-05	0.00113754	-0.000187423	0.000585714	0.000375034	0.000882845	0.000374602	0.00136112	-0.000156872	0.000573855	-0.000595668	0.00240925
GRHPR	0.032419	0.000589436	0.000749423	0.000751407	0.000976306	0.000293538	0.00115541	0.000854081	0.000340146	5.81211e-05	2.91233e-05	0.000354847	0.00044343	0.000174441	-2.03143e-05	7.40602e-06	0.00103611	0	0	0	0	0.000950864	5.25214e-05	4.48997e-06	0.0004949	0.00111215	0.00115565	0.00135402	0.000636121	0.000423478	-0.000222998	0.000242504	0.00109268	0.00128904	0.000577282	0.000696506	0.00142008	0.000392537	0.00120536	0.000572196	0.000828455	0.000697285	0.0011195	0.000453288	0.00109614	0.000130266	0.000664589	0.00102828	0.00105778
TMEM37	0.0323643	0.000588441	0.000503806	-7.25723e-05	0.00112064	3.31902e-05	0.00124968	0.000808336	0.00237442	-0.000683193	0	-4.70237e-05	-0.000390478	0.000101067	-0.000380691	0.000148082	-0.000692584	-0.00026763	0.000365829	0.00145782	-0.000253122	0.00218507	-0.000145544	-0.000215698	0.000762835	0.00115226	0.00144848	0.00138488	0.000796361	0.000674656	-0.000312753	-0.00120146	0.000529223	0.00134085	0.00053239	0.000526439	0.00186708	0.000350545	0.00106314	0.000185668	0.00098378	0.000359221	0.000204705	0.00122495	0.000721498	-0.000475585	0.00168836	0.00065134	0.00160904
AZGP1	0.0323206	0.000587647	0.00161401	0.000881439	0.00158916	-0.000222719	0.00016051	0.001269	0	0	0	0.00135156	0.00092571	0.000143458	-8.44259e-05	0	-0.00016063	0	0	0	0	-4.3378e-05	2.5618e-05	0.000175176	0.00048801	0.000751954	0.000782753	0.0018986	0.00147377	-0.000146852	-0.00030931	-0.000658614	0.00136564	0.00315054	-7.62326e-05	0.000128231	0.00185861	0.000167312	0.000227616	0.000573602	0.000751688	9.94857e-05	0	0.000337158	0.00195319	4.50433e-05	0.00151382	0.000290093	0.00207111
ACMSD	0.0321402	0.000584368	0.00117277	0.000533227	0.00115833	0.000177156	0.000841485	0.00127438	0.0020447	-0.000536866	0	0.000980913	0.000887903	0.000115909	-0.000143125	0.00011885	7.80513e-05	3.12496e-06	0.000185401	0.00175605	0.000120488	0.0013023	4.96839e-05	-0.000235063	0.000662889	0.000980826	0.00123712	0.00112038	0.000636214	0.000303846	-0.000671897	-0.00102082	0.00172644	0.00125802	0.000493418	0.000171163	0.00128287	7.76806e-05	0.00079818	-0.000198039	0.000754947	0.000641354	0.000736023	0.000332147	0.00114951	-1.52084e-05	0.000566244	-0.000429539	0.00181284
CRYL1	0.0321371	0.000584311	0.000844104	0.000270384	0.000849623	0.000122852	0.00170174	0.000911451	0.00166732	0.000179297	-3.04564e-05	0.000745787	0.000467788	0.000160787	8.5528e-05	0.00015217	-0.000201589	0	0	0	0	0.00188963	1.32501e-05	-0.000318433	0.000732814	0.000651804	0.000976585	0.00140455	0.000539574	-0.00019199	-0.000608925	-0.000320187	0.000794449	0.00218759	0.000404964	0.000783346	0.0014598	2.72637e-05	0.00118996	-0.000111641	0.000842802	0.000612832	0.00120685	0.000343442	0.00131935	-0.000257123	0.000839083	-0.000206817	0.00117384
UQCR10	0.032103	0.000583691	0.00107821	0.000603052	0.00118607	-0.000194051	4.17938e-05	0.000738649	0.000748093	-0.00030874	0.000366169	0.00125062	0.00118961	0.000280833	0.000650026	0.000223937	0.000209403	0	0	0	0	0.000594067	-3.86146e-05	-0.000309933	0.000231011	0.000678553	0.00092316	0.000814789	0.000391335	0.000853906	6.85797e-06	0.000878139	0.000992437	0.00030314	0.000843593	0.00107193	0.00111501	0.000429229	0.00107877	0.00021444	0.000391517	0.00111347	0.00158249	0.000924325	0.000887698	0.000489474	0.000681652	0.000307937	0.00176754
ATP5F1B	0.0319129	0.000580235	0	0	0	0	0	0	0	0	0.000521886	0.000597853	0.000529877	0.000183052	0.000554603	0.000223338	0.00167847	0	0	0	0	0	0	0	0.000407626	0.000868714	0.000541308	0.0011224	0.000441155	0.000818406	-1.17348e-05	0.000726886	0.000625554	0.00101125	0.00130834	0.00121661	0.00175631	0.000261772	0.00167077	0.000357854	0.000611267	0.00108059	0.00121401	0.000656371	0.00109356	0.000850712	0.000754758	0.000810744	0.00127254
NDUFS8	0.0318972	0.000579949	0.001008	0.000352601	0.000884392	-1.01171e-05	0.000350238	0.000899536	0.000502587	0.000558254	0.000348433	0.000405107	0.000877571	0.000252604	0.000674919	0.000276929	0.00210187	0	0	0	0	0.00121969	-0.000232295	-0.000401883	0.000416743	0.000798658	0.000605322	0.000952753	0.000428356	0.000217866	0.000187708	1.42901e-05	0.000333373	0.000384415	0.00130395	0.000984944	0.00131614	0.000341309	0.00149884	0.000182122	0.000274091	0.000772695	0.00179438	0.000747797	0.0010865	0.000462812	0.000597066	-0.000130341	0.00129844
HMGN3	0.0317797	0.000577812	0.00187793	0.000319662	0.000903237	-0.000429223	0.000200582	0.000548805	0.00228891	-0.000995355	-0.000165348	0.00087858	0.000781035	0.000115148	-0.000265217	-6.61358e-05	-0.000426928	-8.38426e-05	-9.50464e-05	0.00166954	-1.99529e-06	0.00208766	-0.000227121	-0.000522224	0.000701854	0.000265653	0.00227299	0.000706827	0.000736042	-8.50078e-05	-0.00149141	-0.00100961	0.000904229	0.000786124	0.00104846	0.000784652	0.00211981	0.000318289	0.00113889	0.00153291	0.000594539	0.0011071	0.00140499	0.000656101	0.000614453	0.000440607	0.000639529	0.000293844	0.00158995
MDH2	0.0316623	0.000575678	-0.000150732	0.00054934	0.000699715	0.000294605	0.00145619	0.000846239	0.000645099	0.000252239	0.000513402	0.000288576	0.000458797	0.000110873	0.000613333	0.000252003	0.00139459	0	0	0	0	0.000253943	-0.00012776	0.000173137	0.000234236	0.000437967	0.00054051	0.000629672	0.000163787	0.00120688	4.72879e-05	0.000412603	0.00133	0.000275311	0.000671665	0.00161476	0.00100042	0.000513114	0.000770358	0.000903555	0.000652101	0.000841784	0.000965742	0.000553707	0.00097235	0.000850904	0.00068187	0.00143307	0.00103151
CDHR5	0.0315709	0.000574016	0.000622382	0.000566609	0.00103756	0	0.000346175	0.00219005	0.00175991	-0.000425746	0	0.000857926	0.000652064	6.53058e-05	-0.000529726	-0.000146495	-0.000413108	0	0	0	0	-0.000198124	-0.000345111	0.000782485	0.000985179	0.00118859	0.00139544	0.00224915	0.00164859	-0.000209877	-0.000291585	-0.000520248	0.000597731	0.0026077	1.33081e-06	-0.000227393	0.00160363	4.49151e-05	0.00147892	-0.000700039	0.000751943	0.000152286	-0.000413613	0.000253697	0.00199073	-0.000837544	0.00159416	-0.000894195	0.00286816
SOD1	0.0314746	0.000572266	0.00113674	0.000590636	0.00106915	-0.000305769	-0.000332262	0.00119607	0.00147177	9.34151e-05	0.000303317	-0.000461184	0.000282373	0.000156525	0.000226504	7.97399e-05	0.00058033	0	0	0	0	0.0018165	0.000464294	-0.000328119	6.41293e-05	5.46492e-05	0.000835648	0.00118826	0.000468187	0.00131346	0.000402069	0.00119847	0.00101524	0.00140683	0.000402934	0.000904575	0.0011474	0.000231868	0.000452214	0.000455805	0.000651176	0.000738343	0.00145713	0.000665521	0.00121848	-0.000378473	0.00121439	-0.000143252	0.000955701
EEF1A1	0.0313935	0.000570791	3.3418e-05	-0.000351254	0.000889045	0.00223573	0.00250707	-0.000593532	-0.000803697	0.000638617	0.000397544	-0.00116246	-0.00105889	-0.00026053	0.000448525	6.20152e-05	9.74824e-05	0.00147387	0.00048182	0.000337199	0.000272653	0.000420029	0.00125571	0.00046066	-0.000102869	-0.000625428	-0.000271348	-0.000441648	-0.000556955	0.0015869	0.00177608	0.00169394	0.00148409	-0.000612724	0.000895859	0.00182088	2.96761e-05	6.14268e-05	0.000352192	0.00126585	0.00078046	0.00103766	0.00235994	0.00189327	-0.000817908	0.000155942	-0.000101261	0.00277438	-0.00101762
ATP5F1E	0.0313602	0.000570186	0	0	0	0	0	0	0	0	-4.4669e-05	0.00099293	0.000981656	0.000202228	0.000604088	0.000246049	0.00187575	0	0	0	0	0	0	0	0.000555458	0.000774034	0.00118734	0.00126953	0.000718146	0.000444363	0.00134121	0.000680829	0.000936337	0.000373961	0.00140661	0.00179771	0.00119961	0.000684797	0.000934637	0.000295489	5.07083e-05	0.00136048	0.00229688	0.000258135	0.000934563	0.000609061	0.000607927	-0.000291709	0.00229984
APRT	0.0313439	0.000569888	0.000413138	0.00116023	0.000385754	0.000397975	0.00110142	0.000551508	0.00117944	0.000161194	0.00125913	0.000663904	0.000592731	0.000357103	0.000356864	-9.05512e-05	0.0016514	0	0	0	0	0.0010048	-5.07367e-05	-1.2007e-05	0.000323744	-4.08021e-05	0.00049799	0.00036791	0.000291268	0.000822602	5.70627e-05	0.00108375	0.000645643	8.22749e-05	0.00102671	0.000699439	0.000929075	0.00047931	0.000830385	0.000511785	0.000529955	0.000843988	0.00120731	0.000436765	0.000851722	0.000869983	0.000543323	0.0013631	0.00125038
NIT2	0.0313063	0.000569205	0.000746353	0.000787994	0.000818596	5.85709e-06	0.00070501	0.00083315	0.0010763	-0.000338902	0.000172306	0.000599688	0.000296179	0.000195201	0.000122883	0.000332859	0.000853706	-7.24147e-05	-2.59671e-05	0.00103157	1.55348e-05	0.000793619	-0.000159998	-2.48872e-05	0.000374508	0.000435735	0.000610646	0.000965657	0.000549037	0.000113061	-0.000259982	0.00042615	0.00122217	0.000735802	0.000959204	0.000950543	0.0020689	0.00036693	0.00074022	0.000155747	0.000689417	0.000642622	0.000881059	0.000754456	0.000815974	0.000427142	0.000614393	0.000623369	0.00255628
AGMAT	0.0312512	0.000568204	0.000502854	0.000700848	0.000958136	0	0.000292431	0.00093877	0.000793192	-0.000192978	4.11019e-05	0.000610098	0.000920276	-0.000113896	0.000187234	0	0.00010787	-0.000271251	0.000703231	0.00200262	0.000145226	0.00142494	-1.294e-05	-0.000191953	0.000991982	0.000972895	0.00141578	0.00179387	0.000837132	0.000287238	-0.000143003	-0.000293822	0.00079752	0.00118798	0.000657335	8.19931e-05	0.001692	2.76823e-05	0.00075432	0.00032167	5.728e-05	0.000587432	0.00129053	0.000350325	0.000866369	-0.000147906	0.000851823	-0.000305985	0.00135475
CHCHD10	0.031214	0.000567528	0.000791215	0.000402867	0.0014318	2.58673e-06	-4.69516e-05	0.000186996	-0.000396957	0.00293704	0.000259339	0.000435747	0.000609476	0.000358432	0.000692088	0.000294512	-0.000138134	0	0	0	0	0.0019582	-0.000155619	-0.000244532	0.000324952	0.00129943	0.000864716	0.000522497	0.00021609	0.000414631	0.000310831	-0.000736009	0.001335	-0.000188784	0.00108749	0.000970265	0.000942966	0.000389182	0.00136043	-0.000529196	0.000506192	0.000662995	0.0014257	0.00075927	0.000414219	2.21955e-05	0.000320875	0.000733179	0.00178651
SLC6A13	0.031153	0.000566418	0.000392143	0.000195701	0.00108503	0	3.32387e-06	0.0016441	0.00163083	-0.000206099	0	0.000838133	0.000606868	0.000220499	-0.000320364	-0.000114726	0	0	0	0	0	0	0	0	0.000851061	0.00110189	0.00178247	0.00208543	0.00128401	-6.23589e-05	-0.000289024	-0.000381638	0.000517807	0.00206436	-0.000117818	-0.000129141	0.00117407	0.000151102	0.000947011	-0.000694472	0.000922954	0.000227031	0.000667756	0.000286073	0.000529423	-0.000327896	0.00113906	-0.00088039	0.00336252
NDUFB10	0.0311512	0.000566385	0.00105299	0.000427226	0.000831669	-1.64659e-05	0.000707038	0.000392773	0.000904005	0.000589878	0.000337809	0.00060763	0.000692373	0.000332424	0.000268166	0.000338684	0.000348079	0	0	0	0	0.00154814	5.16136e-05	-0.000152609	0.000466731	0.000323529	0.000905082	0.00069545	0.000364141	0.000759603	0.000206636	0.000580908	0.000494304	0.000413956	0.0010035	0.000838153	0.000829468	0.000622595	0.00111364	0.000110903	0.000809187	0.00112032	0.00116565	0.000771361	0.000730281	0.000408728	0.000672676	0.000487416	0.0013215
CYC1	0.0310131	0.000563875	0.000353209	0.000848495	0.000939291	-8.37052e-05	0.000342562	0.000780057	0.00108211	0.000356824	0.000202676	0.000479928	0.000880551	0.000345866	0.00055118	0.000362199	0.00100241	0	0	0	0	2.77483e-05	-0.000220864	0.000115812	0.000377802	0.00062672	0.00123142	0.000614663	0.000369477	0.000421937	0.000146984	-9.68665e-05	0.000383589	0.000649142	0.00130611	0.000619682	0.00115352	0.000302888	0.00174447	0.000794574	0.000547608	0.000380643	0.00044001	0.000832275	0.00057078	0.000855432	0.00100241	0.0011464	0.00138941
EIF3K	0.0308895	0.000561627	0.000155814	0.000492067	0.000647212	0.000510792	0.00126984	0.000458864	0.000493775	0.000564849	0.000185552	4.77962e-05	0.000360222	7.80304e-05	0.000353758	0.000172599	0.00193131	0	0	0	0	0.00144156	-0.000316265	-1.56648e-05	0.000332545	0.000686663	0.00039787	0.000397478	-5.80881e-06	0.000643178	0.000350635	0.000330166	0.000673029	0.000388899	0.000926843	0.00205226	0.000935625	0.000472853	0.00114277	0.000448401	0.00029941	0.00102792	0.00126981	0.000638813	0.00102372	0.000711645	0.000520403	0.000692763	0.000609138
SLC22A18	0.0308144	0.000560261	0.000882553	0.00103866	0.000635259	-0.000189474	-0.000756456	0.00153591	0.00126439	-1.23371e-05	-0.00012958	0.000589454	0.000726919	0.000309499	8.38655e-06	-1.10127e-05	0.000724724	0	0	0	0	-0.000126666	-0.000255322	0.000441683	0.000880521	0.00126997	0.00112757	0.00158645	0.000765732	-0.00045072	-0.000586982	-0.00102564	0.00104495	0.00226891	0.000584323	-0.000150646	0.00184133	0.000109056	0.00203638	-0.000450242	0.000813646	-0.000173513	0.000142197	0.000783148	0.00228545	-7.76067e-05	0.00107746	-7.82892e-05	0.0023297
EEF1B2	0.0308128	0.000560232	-0.000137518	0.000339868	0.000521422	0.00167836	0.00184431	-0.000375583	-0.00162393	0.00146649	0.00074905	-0.000540019	6.36203e-05	8.4097e-05	0.000776858	0.000150526	0.00130801	0.00112454	0.000452538	-4.98399e-05	6.47117e-05	0.000493313	0.000461912	0.000326018	-6.89774e-05	0.00105122	-0.000608422	0.00011917	-0.000378665	0.00115276	0.0019312	0.00111906	0.00146601	-0.000345708	0.000883568	0.00211925	-0.000180463	0.000568417	-5.80803e-05	0.00140363	0.000371976	0.00109402	0.00114868	0.000315962	0.000212347	0.000573637	3.34054e-06	0.00301398	-0.000109259
CYSTM1	0.0307907	0.000559832	0.000666083	-1.69798e-05	0.00115383	-0.000222394	-0.000263806	0.000694439	0.000787407	0.000468411	-5.85892e-05	0.000498435	0.000819529	0.000281037	0.000312649	0.000232278	0.000572911	0.000146244	0.000453855	0.00123836	7.33479e-05	0.00242341	-2.88473e-05	2.24437e-05	0.000127558	-0.000117621	0.000989299	0.00042359	0.000325126	0.000271583	-9.99627e-05	0.000193458	0.000212454	0.000619532	0.000748546	0.00151831	0.000966047	0.000435296	0.00106642	0.0005508	0.000645007	0.00111512	0.0010551	0.000592502	0.00134293	0.000497846	0.000828938	-0.000350817	0.0010844
NDUFS7	0.0306092	0.000556531	0.000610263	0.000581642	0.000952417	0.000152164	0.00101858	0.000821624	0.000880043	0.000409467	0.00022636	0.000343773	0.000802056	0.000257136	0.000277079	0.000283139	0.000716827	0	0	0	0	0.00123631	-7.61858e-05	-0.000147311	0.000144701	0.000745314	0.000804393	0.000910579	0.00048444	0.000218197	-0.000121904	-0.000127246	0.000675129	0.000810986	0.000784654	0.00110291	0.00111179	0.000356163	0.0010632	0.000596792	0.000401094	0.000614971	0.000755376	0.000710031	0.00164713	0.000559748	0.00123069	0.000111297	0.00117027
VAMP8	0.0305528	0.000555506	0.000441853	0.000416873	0.000950043	1.92225e-05	0.00119057	0.000983072	0.00135454	-0.000381293	0.000139773	0.000851327	0.000697801	8.68014e-05	3.61186e-05	0.000111013	-0.00020604	0.000148142	0.000427237	0.000863298	9.51677e-05	0.00267596	-0.000206845	-0.000451143	0.000564227	-0.000213265	0.000748738	0.000810303	0.000708121	-0.000149847	-0.000147283	-0.00023004	-3.58705e-05	0.000667296	0.000508044	0.00112788	0.00120234	0.000507666	0.00117885	-8.45441e-06	0.000658609	0.00168286	0.00169225	0.000570857	0.00133846	1.86839e-05	0.00120565	-0.00072829	0.0011454
CUBN	0.0304929	0.000554416	0.00252849	0.000807559	0.00227097	-0.00019983	-0.000125611	0.00152416	0.00045939	0.000225678	0	0.00120697	0.00107037	0.000261308	-2.08487e-05	-0.000165325	-0.000125784	0	0	0	0	0	0	0	0.000670798	0.000974193	0.00177055	0.00140068	0.00136883	-0.000151607	-0.000143431	-0.000331516	-2.3831e-06	0.00206609	0.000680452	-0.000250176	0.00224425	-0.00036193	0.00157215	-0.000895554	9.38973e-05	-0.00027279	-0.0004215	0.000575677	0.00155635	-0.00016897	0.000155208	-0.001552	0.00391339
AKR7A2	0.0304903	0.000554369	0.000908646	0.000558663	0.00119373	0.000386701	0.000979951	0.00124289	0.00030817	-0.000241931	-5.2162e-05	0.000227065	0.00018126	0.000104665	0.000162344	0.00011729	-2.68544e-05	0.000230149	-4.57737e-05	0.000581955	-8.10498e-05	0.00101976	-2.97244e-05	-3.43686e-05	0.000507438	0.000618515	0.00111612	0.00145827	0.000481319	0.000741214	0.000206884	0.000407954	0.000226146	0.00108008	0.000610976	0.000776753	0.00148291	0.000224596	0.00104871	0.00023022	0.00061032	0.000822057	0.000991825	0.000430326	0.000497973	0.00029467	0.00080103	0.000236064	0.00090779
PCSK1N	0.0304799	0.00055418	0.001809	0.00123367	0	-4.40375e-05	0	0.00190852	-0.000212423	0.000224486	-3.46092e-05	0.00165953	0.00112296	0.000278772	0	0	0.000381736	0	0	0	0	0.00122252	-0.000257105	2.48246e-05	0	0.00136804	0	0.000318504	0.00022514	-8.03748e-05	-0.000162451	-0.000249505	0.000665174	0.00196934	-0.00028955	0.000392905	0.00199353	-3.79213e-06	0.00122791	-0.000658632	0.000656936	-1.2487e-05	0.000785319	0.000751002	0.00264236	0.000854261	0.00145696	-0.00115383	0.00201172
CISD1	0.0304158	0.000553015	0.00103995	0.000241328	0.00147074	2.00757e-05	0.00136521	0.000688135	0.00125141	-9.86132e-05	0.000274774	0.000629128	0.000598658	0.000206249	0.000203523	0.000206609	8.64061e-05	0	0	0	0	0.00172932	-3.30301e-05	-0.000257144	0.000488585	0.000104824	0.000971506	0.00110021	0.000654642	0.000678421	0.000448194	-7.37689e-05	0.00114729	0.000408993	0.000923383	0.000976933	0.000940728	0.000360347	0.00124427	-1.73947e-05	0.000458475	0.000481201	0.00109393	0.000850213	0.000637237	-1.22045e-06	0.000625472	0.000363683	0.00155155
FIS1	0.0304076	0.000552865	0.000964219	0.000364293	0.000948655	0.000402795	0.00124278	0.000613746	0.00056075	0.000267459	0.000214742	4.52788e-05	0.000332418	0.000309262	0.000238089	8.23727e-05	0.00179041	0	0	0	0	0.000601631	-3.31023e-05	-0.000301092	0.000285808	0.000273367	0.000472306	0.000589099	0.00014017	0.000461957	0.000162538	0.000175278	0.000649155	0.00058875	0.00110605	0.00130379	0.00110494	0.000688703	0.000975787	0.000350837	0.000410029	0.0011871	0.000820785	0.000664082	0.00137475	0.000302946	0.000980494	-1.0342e-05	0.00102285
MYL6	0.0303784	0.000552334	0.000673678	0.000201546	0.00115838	0.000157381	0.0010167	0.00105494	0.000245864	-0.00135633	0.000207509	0.000328849	0.000363569	9.29523e-05	0.000388809	0.000215557	0.00203917	0	0	0	0	6.84232e-05	4.47308e-05	0.000777781	0.00042192	-0.00100206	0.000283899	0.000482056	0.000440864	0.00116404	0.000273996	0.0020451	0.000631227	0.00053801	0.00105821	0.00134364	0.0016619	0.000651753	0.00153251	-3.18964e-05	0.000486823	0.00182178	0.00127796	0.00064153	0.000686076	0.000620303	0.000671597	-0.000483257	0.00101228
MIF	0.0303656	0.000552102	0.00126418	0.000412972	0.000750968	-0.000237996	-0.000476518	0.000695418	0.00161325	-0.000470023	0.000701534	0.000730288	0.000255301	0.00049811	0.000500189	0.00029575	0.000561542	0	0	0	0	0.000723954	4.08318e-05	0.000554503	0.00055153	-6.78994e-05	0.000728101	0.000850174	0.000114097	0.000755133	-0.000238563	0.00109675	0.000700314	7.25501e-05	0.00150647	0.000917558	0.00144641	0.000608068	0.0012383	-0.000144651	0.000406297	0.00114378	0.00200735	0.00132673	0.000726777	-1.21868e-05	0.000473667	0.000341467	0.00078693
RACK1	0.0301737	0.000548613	0	0	0	0	0	0	0	0	0.000527007	-0.000418762	-0.000763269	0.000324465	0.000526722	0.000162161	0.000681566	0	0	0	0	0	0	0	-2.46801e-05	-0.000570094	0.00104846	-0.000433281	-0.000582396	0.00189173	0.000877095	0.00188545	0.0017826	-0.0010004	0.000791876	0.0016073	-0.000115596	0.00102989	0.000535829	0.00118015	0.000854324	0.00142626	0.00169481	0.00191619	0.000137957	0.00137774	-0.000463916	0.00406665	-0.000496961
COA3	0.0301698	0.000548542	0.00100387	0.000453536	0.000900687	-2.81683e-05	0.00116311	0.000571804	0.00117697	-0.0003195	0.000305715	0.000863658	0.000672191	0.00015821	0.000235009	0.000493039	0.000141106	0	0	0	0	0.00119827	-5.67792e-05	-0.000341042	0.000390493	0.000750573	0.000691465	0.000810674	0.000477635	0.00120391	-0.00014959	0.000323842	0.000818087	0.000858137	0.000383265	0.00129029	0.000900729	0.00062041	0.00101984	-7.31693e-05	0.000592396	0.00102259	0.0012382	0.000658886	0.000768984	9.14745e-05	0.00052473	0.000192569	0.00127037
RNF181	0.0300279	0.000545962	0.000634314	0.000263003	0.00124278	-0.000176549	0.000815054	0.000904061	0.000833139	0.000240691	0.000288601	0.00060062	0.0005893	0.00023367	0.000253691	-4.06575e-05	-0.000234381	0.000270475	0.000246808	0.00013321	-9.70813e-05	0.000678021	-1.66553e-05	0.000636487	0.000458511	0.00014223	0.000739482	0.00050261	0.000150352	0.000440676	0.000196547	0.000584167	0.000624062	0.000430362	0.000661517	0.00115386	0.0013394	0.000561491	0.00109833	-0.000112709	0.000375571	0.00107486	0.00156005	0.00122993	0.000585725	0.000606938	0.000665564	0.000837123	0.00117297
DBI	0.030014	0.000545708	0.000767847	0.000161557	0.000829727	1.5436e-05	0.00102838	0.000400656	0.000964497	-0.000660082	9.30975e-05	0.000971274	0.000667045	0.000240344	0.000387999	0.000288558	0.000317594	0.000633398	0.000436935	4.49639e-05	-0.000104831	0.000641177	-0.000288281	-0.00011772	0.000232243	4.55783e-05	0.000685005	0.000494833	0.000287153	0.00108741	-7.26084e-05	0.000977099	0.000755056	0.00106752	0.000354302	0.00100578	0.00146205	0.000344703	0.00101433	0.00064124	0.000361065	0.00144939	0.00166668	0.00061306	0.000686548	-0.000468938	0.00110307	6.16796e-05	0.00189094
SLC25A3	0.0299901	0.000545274	-0.000232183	0.00110294	0.000386511	0.000634341	0.00124525	0.000594306	9.66427e-05	0.000277692	0.00108695	0.000147297	0.00048956	0.000147211	0.000478611	0.000195314	0.00227073	0	0	0	0	0.00079392	0.000377039	-0.000125977	0.000185434	0.000766637	5.6038e-05	0.000182977	-1.33502e-05	0.000749709	0.000238998	0.000737473	0.000549991	0.000564257	0.000994435	0.00110862	0.000768372	0.000239579	0.00109801	0.000534343	0.000158262	0.000787181	0.00152724	0.000534911	0.000763134	0.000900976	0.000526099	0.00111346	0.000877747
ATP5F1D	0.0299405	0.000544373	0	0	0	0	0	0	0	0	0.000520143	0.000605268	0.000782456	0.000266775	0.000797859	0.000268339	0.000188786	0	0	0	0	0	0	0	0.000396921	0.000702777	0.00096214	0.0010227	0.000522836	0.00015153	-0.000687929	-0.000107566	0.000723098	0.000274791	0.00135793	0.0010965	0.00106732	0.000206359	0.00121466	0.000296946	0.000984241	0.00116061	0.00159785	0.00103601	0.00165743	0.000672466	0.0010182	0.000754279	0.00141561
GLRX	0.0298426	0.000542592	0.000911615	-5.42629e-05	0.00131973	0.000406125	9.74097e-05	0.00112915	0.00114424	-0.000292007	0.000606129	0.000524208	0.000895925	0.000175226	0.000105626	0.00011404	-0.000441269	0.000732668	0.000306609	-0.000608101	0.000361192	0.00143595	0.00023587	0.000131107	0.00033793	0.000181028	0.00142521	0.00128365	0.00057748	0.000526192	0.000393999	0.000985841	0.00076272	0.000931144	0.000549549	0.000104613	0.00169205	0.000438796	0.000542083	-0.000746173	0.00036643	0.000744331	0.00188477	0.000591284	0.001269	-0.000297941	0.000543771	0.000564981	0.0017513
PFN1	0.0297978	0.000541779	0.00057611	0.00095028	0.000470339	0.000163313	0.000838891	0.000601221	-0.000107125	-0.000484612	0.000213562	0.000256225	0.000260675	-0.000392502	0.000573728	-0.000134406	0.00318175	0	0	0	0	-0.000181229	-0.000244664	-0.000409375	0.000122917	-2.51984e-05	0.000542718	0.000673216	0.000601087	0.000779618	0.000839372	0.00199998	0.000330765	-0.000214649	0.000974876	0.00235042	0.00111356	0.000358567	0.00155151	0.000593215	0.000406079	0.00155477	0.00137512	0.000228293	0.00112776	0.00134435	0.000459238	0.000721469	0.000656707
PGK1	0.0297922	0.000541676	-0.000346133	0.000342624	1.98356e-05	0.000674246	0.00223428	0.00117767	0.00204856	-0.000422147	3.87272e-05	-0.000126454	-0.000400699	7.90907e-05	-0.000200104	0.000244144	0.0020017	0	0	0	0	0.00109074	-9.14609e-05	-0.000581264	0.00035069	0.000680148	-0.000365927	0.000197076	-0.000308222	0.0011479	0.000581316	0.00136106	0.000388216	0.000261292	0.00190409	0.0019101	0.0016233	0.000620816	0.0014642	-0.000562526	0.000234906	0.000501613	0.00120056	0.000500302	0.00110079	0.000218928	0.000896144	-0.000214481	0.000260924
EIF6	0.0297893	0.000541624	-4.7236e-06	0.000970534	0.000416944	0.000137535	0.000569263	0.000819901	0.000885686	0.00043696	0.000852229	0.000166248	0.000329091	9.04838e-05	3.32803e-05	2.66534e-05	0.00140724	0	0	0	0	0.000439332	0.000276569	5.77984e-05	0.000162782	0.00057045	0.000553746	0.000618818	0.000393188	0.000476267	0.000255884	0.000455995	0.00101505	0.00068091	0.00104699	0.00122288	0.000947518	0.000483577	0.00123429	0.000420947	0.000519092	0.000656339	0.000910784	0.000870138	0.000701761	0.000561079	0.00105009	0.000477305	0.00119398
PARK7	0.0297527	0.000540958	0.000684844	0.000894196	0.000758836	0.000484934	0.00110589	0.000385275	0.000134882	0.000701557	0.000247743	-0.000116559	0.000204051	8.32977e-05	0.000430779	0.000181042	0.00169984	0.000567665	0.000643462	0.000208069	-6.2041e-05	0.00164345	0.000258561	-0.000432697	0.000252959	1.29473e-05	0.000666696	0.000461205	0.000230274	0.000738133	0.000680288	0.00110728	0.000641822	-0.000239161	0.00124182	0.000860349	0.000806625	0.000349701	0.000919971	0.000996584	0.000316977	0.000838753	0.00131604	0.000613902	0.00024897	0.000566886	0.000232696	0.000676733	0.000589407
VDAC1	0.0297267	0.000540485	0.000244837	0.000556049	0.000515656	0.000120626	0.00203105	0.000263837	0.000812716	0.000158672	0.000396518	8.78497e-05	-8.47595e-05	0.000356678	0.000440227	0.000241285	0.0022319	0.000840104	0.000383378	0.000296097	0.00012126	0.00107252	0.000812164	-0.000492746	0.000202558	0.00054308	0.00105644	0.000665894	0.000261611	0.000833406	0.00116216	0.0015355	0.000749227	0.000199518	0.000957843	0.00111447	0.000616735	0.000130779	0.000793888	0.000572347	0.000357438	0.000657789	0.00103186	0.000401617	0.00101028	-2.79515e-05	0.000401819	-0.00046123	0.000511773
MIOX	0.0296124	0.000538407	0.0013755	0.00103431	0.00129615	0	-4.89146e-05	0.00137658	0.00115808	0.00041553	0	0.000630594	0.000821011	2.34096e-06	0	0	0	0	0	0	0	0	0	0	0.00154794	0.000477613	0.00170795	0.00185854	0.0012977	-8.87556e-05	-4.01686e-05	0	0	0.00260145	-0.000340274	-4.465e-05	0.00174902	4.92547e-05	0.000439966	-0.000246824	0.000871	0.000475515	0.00132315	0.000582705	0.00174485	-0.000254398	0.000454253	-0.00148775	0.0024363
ATP5PF	0.0295336	0.000536975	0	0	0	0	0	0	0	0	0.000523366	0.00113528	0.00116328	0.000326516	0.000622744	0.000354653	0.000762239	0	0	0	0	0	0	0	0.000625974	0.00069624	0.00103633	0.000908417	0.00056938	0.000878285	0.000410666	0.000726776	0.000998925	0.000365369	0.000961726	0.000973169	0.00136472	0.000622617	0.0010377	-6.97352e-05	0.000630602	0.00118717	0.00180649	0.000655314	0.00112731	0.000315034	0.000827341	-0.000404831	0.00164327
SUCLG1	0.0294737	0.000535886	0.000626655	0.000411255	0.0010648	0.000366239	0.00126066	0.000752233	0.000918477	0.000281384	0.000299683	0.000282182	0.000453757	0.000112873	0.000481267	0.00015794	0.000694501	-8.03499e-05	9.84907e-06	0.00075239	0.000207278	0.00108726	0.000283579	-0.000163696	0.000515308	0.000997261	0.000691607	0.000668207	0.000297786	0.000557215	-0.000171393	0.000283422	0.000357375	0.000733823	0.000885618	0.000727869	0.00135442	0.000157401	0.00117237	0.000112402	0.000194332	0.000569949	0.000821783	0.000470143	0.000655158	0.000218215	0.000685949	-6.62412e-05	0.00113181
SLC17A3	0.0294506	0.000535465	0.00171296	0.00112342	0.00108291	0.000614673	0.000381994	0.000882827	0.00048046	-0.000196639	0	0.000249421	0.000369019	0.000124231	0.000232008	-0.000110887	0.000317988	0	0	0.00136506	0	0.00189803	-0.000183207	-0.000258682	0.000622437	-0.000291114	0.00125505	0.000591054	0.000631763	0	0	-0.000294003	0.000447728	-0.000755551	0.00203901	8.84373e-05	0.00124874	-0.000102714	0.00229246	-0.00102762	0.000175142	-0.000290334	0.000541454	0.00166243	0.00178114	0.000317267	-1.36527e-05	-0.000677718	0.00282632
TIMM13	0.0292326	0.000531502	0.000990435	0.000969846	0.000714092	8.31234e-05	0.000217892	0.000492926	0.000726435	5.33455e-05	0.000866142	0.000412442	0.000388479	0.000278847	0.000628748	7.10154e-05	0.00117753	0	0	0	0	0.000796507	0.00025664	9.31171e-05	0.00023058	0.000262008	0.000815444	0.000561717	0.00027221	0.000452989	-0.000147112	0.000178187	0.000522042	-1.6721e-05	0.000758793	0.000897643	0.000959059	0.000380543	0.000936897	0.000487304	0.000622774	0.000711906	0.000895458	0.000835458	0.000794445	0.000899675	0.00067385	0.000964386	0.00115856
NDUFA2	0.0291964	0.000530845	0.00146215	0.000388664	0.00113592	-2.22186e-05	-0.000266303	0.000807686	0.000795996	-0.000353977	0.000227148	0.000935824	0.000818386	0.000268307	0.000141332	0.000163462	0.000214638	0.000433955	-0.000251667	0.000678487	2.78738e-05	0.00157857	-0.000242579	-0.000187752	0.000411765	6.8948e-05	0.00147463	0.000625429	0.000437922	0.000645771	-0.000103526	0.000142599	0.000702778	0.000492158	0.000486604	0.00032895	0.000997277	0.000354689	0.000800082	-0.000123275	0.000891256	0.000837873	0.0010172	0.000807309	0.00129879	0.000193969	0.000752616	-0.000223099	0.0016273
NDUFA1	0.02898	0.000526909	0.000683692	0.000309743	0.0011893	-0.000449441	-0.000330495	0.00115038	0.00080984	-0.000521392	0.000190301	0.000927497	0.00063456	0.000194239	0.000383213	0.000212086	0.000793955	0	0	0	0	0.00189054	-0.000292146	-0.000365689	0.000405573	0.000459828	0.00100329	0.00101566	0.00059628	0.000629619	-8.30246e-05	0.000532263	0.000909979	0.0004437	0.000853693	0.000675037	0.000985366	0.0003555	0.000846588	-0.000425985	0.000496224	0.00117807	0.00140819	0.000619034	0.0013677	0.000243663	0.000846343	-0.000322534	0.00121706
C4orf3	0.0289653	0.000526642	0.00054561	-2.29862e-05	0.000942614	0.000106525	0.00108013	0.000347002	0.0018611	-0.00117459	0.000193442	0.000376626	0.000356444	0.000161075	0.000192765	0.000403756	-0.000155887	0.000649122	-9.07948e-05	0.000939065	0.000204792	0.00180105	-0.000169868	-0.000257872	0.000254877	0.00087087	0.000322109	0.000252268	-8.16961e-05	0.00086943	0.000102605	0.000609719	0.00151751	0.000829505	0.00114744	0.000831435	0.00181986	0.000494653	0.00117625	-0.000695959	0.000483264	0.00078952	0.00181024	0.000508805	0.000470134	-3.12823e-05	0.000553947	-0.000220952	0.00127873
C1QBP	0.0288581	0.000524692	0.000534629	0.000565538	0.000695412	0.000385148	0.00112492	0.000622521	0.000614152	0.000171054	0.00195038	0.000222126	0.000287027	0.000133469	0.000611329	0.000172353	0.00212928	0	0	0	0	0.000306204	0.000184236	-0.000162275	5.62229e-05	0.000674383	0.000609853	0.000510166	0.000397991	0.00083697	0.000205533	0.000649823	0.000631443	0.00013418	0.000943287	0.00121855	0.000887503	0.000268142	0.00110714	0.000534489	0.000282797	0.000659996	0.000851916	0.000380667	0.000578728	0.000568449	0.000499782	0.000246197	0.000995315
GPD1	0.028677	0.0005214	0.00101555	0.00150184	0.00152017	0	3.24611e-05	0.00110311	4.87922e-05	-0.000161415	0	0.00137379	0.00146079	0.000159256	2.63242e-05	-2.1766e-05	0.000341078	0	0	0	0	0.000401683	-5.73033e-05	3.30137e-05	0	0.00151274	0.00150786	0.00209946	0.00111083	6.22441e-05	-0.00011009	-0.000297559	0.000243016	0.0028888	0.000202053	1.02754e-05	0.000506539	5.28359e-05	0.000221858	0.000315595	4.09546e-05	0.000552975	0.000536854	0.000354813	0.00190804	-0.00043154	0.00116632	-0.000846995	0.00229339
MSRA	0.0286121	0.000520219	0.00150309	0.000884643	0.00182626	-0.000153243	0.000296788	0.00065989	0.000537152	0.000230941	2.52901e-05	0.000714801	0.000898001	0.000114274	0.0001374	0.000119258	0.000157554	0	0	0	0	0.000379931	-4.94039e-05	-9.09407e-05	0.000857162	0.000917362	0.00121782	0.00126894	0.000840912	3.30478e-05	-3.60257e-05	6.32403e-05	0.000313321	0.001434	0.000881669	0.000248993	0.00188181	0.000191491	0.00127917	-0.00051075	0.000560048	0.000655191	0.000708191	0.000489973	0.00133066	1.23926e-05	0.000734953	-0.000722424	0.00149124
ACAT1	0.0285397	0.000518904	0.000909534	0.00109992	0.00154361	-0.000134994	0.0006464	0.00162274	0.00100401	-0.000305159	0.000160436	0.000343972	0.000493137	8.92883e-05	-4.66192e-05	0.000238713	2.06781e-05	0	0	0	0	0.00082699	-0.00013786	-0.000239272	0.000391198	0.000851913	0.000729222	0.00180985	0.000830817	0.000331473	-0.000406814	-0.000478751	0.00137541	0.00197878	0.000353293	0.000484745	0.00139756	0.000150536	0.000749107	3.7873e-06	0.000682048	0.000391697	0.0005913	0.000164162	0.00141735	-0.000249495	0.000675194	-0.000410793	0.00127948
FBP1	0.0285313	0.000518751	0.00116971	0.000704378	0.00176019	0.000249609	0.000289824	0.00131465	0.000523061	-0.000108784	0	0.000365519	0.000668053	-4.06616e-05	-0.000105716	0.000175133	-8.15052e-05	0	0	0	0	0	0	0	0.000840505	0.000430221	0.00043246	0.00181259	0.000951641	0	0	-4.72099e-05	0.000131689	0.00174388	0.00051864	-0.000106986	0.00162425	0.000209986	0.0011327	-0.000171414	0.00077177	0.000453073	0.00163056	0.000404314	0.00141071	-0.000132788	0.00109277	-0.000449676	0.00167825
MYL12B	0.0285137	0.000518431	7.38609e-05	0.000631389	0.000407012	-6.43434e-05	0.00114262	0.00130047	0.000896769	1.46703e-05	-9.32688e-05	0.000477631	0.000550377	2.76215e-05	0.000593364	0.000114281	0.00218261	0	0	0	0	0.000873208	-0.000123093	-0.000525951	0.000175919	0.00077652	0.000713021	0.000904201	0.000394868	0.000114309	0.000236569	0.000800647	0.000611389	0.000239213	0.00100446	0.00119504	0.00131301	9.55415e-05	0.0012927	-0.000103359	0.000552026	0.00170951	0.00121771	0.00018198	0.000953797	0.000809773	0.000877729	-0.000708278	0.00109483
NDUFB7	0.0284921	0.000518039	0.000838481	0.00054821	0.00068543	0.000123803	7.35572e-05	0.00098202	0.000730511	0.000356918	0.000345569	0.00042027	0.000577512	0.000159954	0.000202218	0.000317315	0.000243381	0	0	0	0	0.00187606	-0.000184078	-0.000160879	0.000572666	0.000228038	0.000711782	0.000760167	0.000462599	0.00014883	-0.000207548	0.000341729	0.000227682	0.000506788	0.000749934	0.000673049	0.00109552	0.000494059	0.000972451	-0.000249002	0.000593646	0.00114248	0.00107371	0.000737815	0.00156668	0.000338556	0.00102193	7.73395e-05	0.0012445
MSRB1	0.0284194	0.000516716	0.000935953	9.43063e-05	0.00140455	-4.36135e-05	0.00044167	0.000474256	0.00115259	-0.000240141	0.000206955	0.000657646	0.000719165	0.000238716	-0.000248966	-2.85158e-05	0.000790225	0	0	0	0	0.000967966	-0.000121263	-0.000268568	0.000956291	0.00075966	0.00103011	0.00138393	0.000798583	0.000736717	-0.000428631	-0.000224075	0.000913876	0.00175289	0.000618959	0.000333462	0.00112479	0.000159906	0.00116442	-0.000283092	0.000875229	0.0007875	0.000736913	0.000242593	0.00124186	-4.96891e-05	0.000883653	-0.000736682	0.00208602
SLC5A12	0.0283577	0.000515595	0.00221818	0.000508819	0.00156097	0	4.42785e-05	0.00151996	0.000768885	-0.000407886	0	0.00132499	0.00125536	0.000181131	7.34113e-05	0	0	0	0	0	0	0.0010778	-7.69284e-05	-0.000146817	0.00121262	0.00189845	0.000587593	0.00193949	0.000898263	0	0	0	0	0.00313158	-0.000665762	0	0.000920962	-0.000337058	0.000806005	4.3489e-05	-0.000308929	0.000284901	-3.98733e-07	0.000382563	0.00128972	-0.000591263	0.000678757	-0.0014644	0.00283953
SLC39A5	0.0283435	0.000515337	0.000844916	0.00034149	0.000925443	0	0.000430823	0.00120834	0.00044989	-0.000195961	0	0.00130214	0.00126213	0.00033839	-0.000141367	0	-9.78031e-05	0	0	0	0	0	0	0	0.000827626	0.000755367	0.00121307	0.00146252	0.000995884	0	0	-0.000215903	0.000828328	0.00182373	3.77585e-05	2.01548e-05	0.00107289	-3.97774e-05	0.00140421	-0.000931675	0.000759049	0.00020416	-0.000103944	0.000350338	0.00125282	-0.000140703	0.000606679	-0.000304727	0.00256806
FCGRT	0.0282419	0.000513488	0.000987484	0.000151899	0.00057136	0.000322174	0.0013169	0.0008166	0.00134996	-0.000599595	-9.45707e-05	0.000738404	0.000569986	-0.000145997	-0.00055495	5.62984e-05	-0.000221191	0	0	0	0	0.000250197	-0.000196659	0.0004304	0.000758104	0.000637273	0.000774075	0.00109724	0.000596213	0.00071266	-0.000487994	-0.000955466	0.000559938	0.00158276	0.000594691	0.000562029	0.00173537	0.000439568	0.00172778	-3.51647e-05	0.000845861	-2.32601e-05	-0.000814505	0.000369617	0.00118825	-0.000270643	0.00190109	0.000311965	0.00144427
FMO1	0.0281291	0.000511438	0.000649252	0.000492409	0.00124648	0	5.78577e-05	0.00101735	0.000737365	-0.000250217	0	0.000568208	0.000811083	-9.37572e-06	-4.55515e-05	0	0	0	0	0.00197867	0.000213358	0.00186381	-8.98807e-05	-0.000276849	0.000468705	0.00133535	0.000875402	0.00125861	0.000797696	0	0	-0.000185543	0.000659478	0.00168095	0.000509955	2.27709e-05	0.00136626	9.55497e-05	0.000922518	-0.000358509	0.000417795	0.000433967	0.000890425	0.000388206	0.000911552	-3.59305e-05	0.000739658	-0.000303357	0.00158792
NDUFB3	0.0281175	0.000511227	0.000806909	0.000835658	0.00118963	-0.000124527	0.000444875	0.000818643	0.00016813	-0.000358674	0.000471961	0.000984615	0.000918538	0.000281835	0.000456871	0.000336605	0.000999671	-5.41189e-05	0.000362428	0.000893306	0.000251014	0.00167127	-2.30851e-05	-0.000322961	0.000473617	0.000244506	0.000571777	0.000814367	0.000354639	0.000493136	-0.000170083	0.000435117	0.00058747	0.000135574	0.00102099	0.00104123	0.000964603	0.000463884	0.000765219	8.93778e-05	0.000224759	0.000861384	0.00098002	0.000249136	0.000983537	0.000391666	0.000323862	-0.000318173	0.00134526
PCBD1	0.0280651	0.000510275	0.000946438	0.000287476	0.00056563	0.000303751	0.000938773	0.000225872	0.000825266	4.74043e-05	0.000225457	0.00024207	0.000172014	0.000237871	0.000395613	0.000145239	0.00168982	0	0	0	0	0.000564432	0.000203164	-8.06272e-05	0.000246672	-0.000268748	0.000638689	0.000635755	0.000317019	0.00120441	0.000529485	0.000779534	0.000849388	0.000333105	0.000830146	0.00132099	0.000863559	0.000519692	0.000855913	0.000105976	0.000460921	0.000879353	0.00140633	0.000785007	0.000518022	0.000391302	0.000422114	0.000496978	0.000980652
CMBL	0.0280176	0.000509411	0.00119218	0.000420922	0.00178986	-6.23025e-05	0.00117934	0.0008244	0.00195336	-0.000566531	-3.50474e-05	-0.000475359	-0.000309027	2.63532e-05	0.000449882	0.000135415	-0.000457144	0.000393955	-1.05183e-05	0.000900613	7.00235e-05	0.00292845	-0.000140145	-0.000156211	0.000452709	0.000683577	0.00163719	0.00108846	0.000309023	0.00155746	7.73197e-05	-0.000207743	0.00164876	0.00147859	-0.000271463	0.000225659	0.000884399	7.10047e-06	-5.26366e-05	0.000251629	0.000650554	0.000910295	0.00105078	-9.40068e-06	0.000929737	-0.000335378	8.58336e-05	-0.000503641	0.00072508
AIG1	0.0279243	0.000507714	0.000972576	-6.21604e-05	0.00115104	0.000259726	0.000884128	0.000886772	0.00145656	0.00039589	-0.000136852	0.000566826	0.000419894	0.000128946	-0.000114889	0.000128663	0.000411777	0.000190762	-0.00018602	0.00154516	0.000114782	0.000669889	-0.000266016	-0.000137029	0.000700513	0.000130784	0.00156027	0.000951984	0.000697011	-0.000159356	-0.000407502	-0.000587303	0.000401883	0.0017674	0.000585498	-0.000127343	0.00133486	-9.84844e-06	0.00155515	-4.67587e-05	0.000532209	-5.12153e-05	-5.42488e-05	0.000528069	0.000602216	-0.000124653	0.00112314	6.66962e-05	0.00197835
NDUFB9	0.0279156	0.000507557	0.000406542	0.000826245	0.000947825	0.000113697	0.00116648	0.00071551	0.000687624	0.000705802	-7.62955e-05	0.000481791	0.000761414	0.000294982	0.000423117	0.000241294	0.00144466	0	0	0	0	0.000441272	-0.000370663	-3.14195e-05	0.000374984	0.000787702	0.000789521	0.00103367	0.000570081	0.000582646	0.000225211	-0.00023857	0.000492056	0.00050993	0.00076696	0.000904465	0.00120153	0.000337103	0.00105903	0.000230343	0.000328692	0.000592759	0.000896826	0.000593609	0.000420085	0.000378504	0.000484737	-0.000225147	0.000673087
KRT18	0.0278939	0.000507161	0.000160392	-0.000235538	0.000524962	-0.000388191	-0.00084504	0.0019811	0.00089188	0.00057282	7.80561e-06	0.000330497	0.000310572	0.000154061	-0.000301876	0.000223437	0.00127114	0	0	0	0	0.00132533	0.000272311	-0.000197908	0.000438268	0.00110155	0.000905926	0.00140422	0.00120136	9.61855e-05	-3.62199e-05	0.000524158	0.000678063	0.000645598	-0.000646346	-1.50125e-05	0.000693357	0.000382587	0.00149675	-0.000111865	0.000449691	0.00135337	0.000891464	0.000857001	-4.76228e-05	0.00133273	0.000716657	0.000686918	0.00112818
LAPTM4A	0.0278654	0.000506644	-0.000383911	3.81425e-05	0.000469977	0.00022087	0.00225459	0.00138464	0.00183869	0.000323802	-4.83163e-05	0.000333151	9.62047e-05	0.000187571	-0.000256727	0.000186478	0.00100251	-0.000102053	0.00144539	0.000914658	-1.55991e-05	0.00189275	-0.000291505	-3.49874e-07	0.000395612	4.17667e-05	0.000131125	0.000711845	7.27493e-05	0.00118114	0.000345299	-0.000597441	9.75013e-05	0.000487579	0.00119864	0.000977236	0.00113802	0.000566709	0.000935548	0.000168097	0.000752438	-0.000230245	-0.000936666	0.00093761	0.0010157	0.000205649	0.00126974	-7.37769e-05	0.00105385
TMEM141	0.0277124	0.000503862	0.000507336	0.00125006	0.00101927	0.000386537	0.00061856	0.000840781	0.000344919	0.000111573	0.000149104	0.000306745	0.000500598	0.000180788	3.27903e-06	0.000257023	0.000355847	0	0	0	0	0.000315089	-0.000114443	0.000428549	0.000213334	0.000425735	0.000383954	0.000691199	0.00024067	0.00041459	-0.000192624	6.34523e-05	0.000308948	0.000439469	0.000632432	0.00119584	0.000955641	0.000454597	0.00136596	0.00200806	0.000235289	0.00131107	0.000715249	0.000614944	0.000798083	0.000852126	-1.50383e-07	0.00122669	0.000754216
ENO1	0.0276891	0.000503439	-0.00101345	0.00095455	0.000118933	0.000371355	0.00192314	0.000532302	0.00112348	-4.46015e-05	0.000523892	0.000154649	-0.000116087	0.000291669	0.000492783	9.90265e-05	0.00192129	0.00023609	-0.000183696	-0.000905703	0.000126487	0.000973197	0.000225916	-0.000239441	5.34295e-05	0.000235696	-0.000114171	0.000478312	-0.000172796	0.00142435	0.000905809	0.00224171	0.000496989	0.000473798	0.00109105	0.00125386	0.00115897	0.000466136	0.00123117	0.000120704	0.000361157	0.000618736	0.00155931	0.00127092	-0.000157417	0.000558476	0.000279971	-7.76176e-05	0.000326151
GLYATL1	0.0276058	0.000501924	0.00192082	0.000800218	0.00162736	0.000573078	0.000558657	0.000672714	0.000407736	-0.00015005	0	0.000745566	0.000972568	7.06969e-05	-1.93222e-05	0	-0.00011757	0	0	0	0	0.000751349	5.17709e-05	-0.000248357	0.000783124	0.000197697	0.00113032	0.00153078	0.000734778	0.000105408	-0.000266392	-0.000655903	0.000765327	0.00219559	0.00070482	3.80997e-05	0.0015564	9.46249e-05	0.000341571	-0.000183905	0.000377282	0.000634364	0.000890629	0.000464638	0.00122852	-0.000157089	0.000643947	-0.000692674	0.00188696
LY6E	0.0276051	0.00050191	-0.000665345	0.000760706	0.000727482	0.000453652	0.00194039	6.57462e-05	0.00115976	-0.000371163	-0.000188669	0.000974058	0.000212841	0.000335431	-0.000735821	-0.000114197	-0.000329314	0	0	0	0	-2.56687e-05	-0.000130186	-0.000158264	0.000393257	0.000612501	0.00161285	0.000928926	0.000553263	0.000661279	-8.70928e-05	-0.00109708	0.000506932	0.00103792	-0.000254959	0.000651941	0.00274898	0.000720331	0.000779711	0.000171218	0.000490584	0.000193048	0.000175036	0.00192339	0.00113775	0.000275619	0.00207959	0.00192664	0.00113247
NDUFA11	0.0275995	0.000501809	0.000750832	0.000291398	0.000483879	0.000272924	0.000621928	0.00062531	0.00110471	-4.17424e-05	-1.85776e-05	0.000379202	0.000363086	0.00017921	0.000189641	0.000178345	0.000530758	0	0	0	0	0.000143196	-9.71067e-05	0.000180491	0.000339677	-0.000282395	0.000409908	0.000703673	0.000360744	0.000418965	1.07551e-05	0.000582374	0.000632203	0.000362447	0.00115428	0.00090196	0.00102164	0.000424881	0.00125063	0.000580974	0.000625817	0.000957221	0.00093145	0.000646791	0.00151727	0.000271963	0.000683833	0.000603815	0.00108914
LAMTOR2	0.0275747	0.000501358	0.000856069	0.000979294	0.000673421	-4.35211e-05	0.000421848	0.000651439	0.000605967	0.000485227	0.000779645	0.000225391	0.000475183	0.000207702	0.00022817	-8.08567e-05	0.000745635	0.000489379	0.000427848	0.000647324	2.22856e-05	0.000868541	0.000280161	-0.000208027	0.000332231	0.00071466	0.000644487	0.000827671	0.000540417	0.000257338	0.000180298	0.000138679	0.00054631	0.000194797	0.000798826	0.00112945	0.000959988	0.000433729	0.000759338	0.000392336	0.000327643	0.0006097	0.00128153	0.000379195	0.000801037	0.000270676	0.000618361	-1.45072e-05	0.00110953
EDF1	0.0274932	0.000499877	0.000459345	0.000473721	0.00109519	1.34026e-05	-0.000208545	0.000228388	0.00108936	0.000942516	0.000259628	-7.1709e-06	-0.000149176	5.70332e-05	2.37111e-05	1.23221e-05	0.000865905	0	0	0	0	0.00150806	-3.02917e-05	0.000118727	0.000162401	0.000330893	0.000719228	0.000280642	0.000226227	-5.91843e-05	0.000901218	0.000436579	0.000244041	6.90983e-05	0.000994114	0.000931728	0.000933543	0.000435732	0.00120374	0.000527017	0.000608828	0.000863274	0.00186933	0.00110383	0.00103988	0.000165981	0.000908085	0.000407683	0.00114934
HMOX1	0.0274819	0.000499671	0.000468247	0.000562565	0.000934153	-1.13427e-05	0.000404569	0.000568534	-0.000245162	-0.000318915	-0.000220706	0.000327158	0.000790064	-0.00011934	0.00272898	0.000145464	-0.000476021	0	0	0	0	0.000692195	-0.000289443	4.92209e-05	0.000428435	0.000955513	0.000820837	0.00104954	0.000385744	0.000736395	-0.00059504	-2.94988e-05	0.000396335	0.00121442	0.000518675	0.000615101	0.00201353	-9.49375e-05	0.00106975	-0.000523957	0.000398732	0.000263783	0.000779832	0.000645119	0.00147369	0.000135045	0.00119673	0.000302986	0.00246842
CTSH	0.027418	0.000498508	0.000792864	0.000251895	0.000932891	0.000240021	0.00103816	0.00102713	0.000652126	0.000195216	0.000139001	0.000208755	0.000440936	3.57571e-05	-0.00027984	2.44563e-05	-0.00028997	0	0	0	0	0.00102851	-9.07329e-05	0.000426808	0.000862076	0.0015883	0.000944247	0.0012323	0.000635095	0.000552142	-0.000342779	-0.000289649	0.00026005	0.00216882	5.36379e-05	0.000340364	0.00117506	0.000353945	0.00121	-0.000664467	0.000637894	0.000186596	0.000373915	0.000278282	0.00192325	-3.72883e-05	0.000478189	0.000151859	0.00138393
DDC	0.027352	0.000497308	0.00083513	0.000698189	0.00153586	0	0.000202676	0.00146657	0.000578173	3.6943e-05	0	0.000843274	0.00108632	1.08172e-05	-7.8307e-05	0	0	0	0	0	0	0.0011751	-5.10709e-05	-7.96841e-05	0.000746027	0.00147734	0.000982889	0.00135578	0.000934705	4.49263e-05	-0.000185211	-0.000238064	0.000260723	0.00181691	0.000336548	-0.000118549	0.0011036	3.27051e-05	0.000839618	-0.000560432	0.000276406	0.000607482	0.00065512	0.000251858	0.00173731	-0.000459694	0.0010945	-0.00115377	0.00225851
COX6B1	0.0273491	0.000497257	0.00132778	0.000837396	0.00105005	-0.000573835	-0.000507406	0.000446916	0.000707187	-0.000496037	0.000345018	0.000864075	0.000771694	0.000285678	0.000634527	0.000314636	0.000200557	0	0	0	0	0.0021691	3.93874e-05	0.000265246	0.000302843	0.000444672	0.00082774	0.00068911	0.000262519	0.000287885	-0.000360566	0.000297864	0.00063606	0.000133598	0.000614057	0.00067389	0.00103763	0.000298823	0.000694019	-0.000282091	0.000429753	0.00105885	0.0017344	0.000986275	0.00108747	0.000500749	0.000555113	5.23623e-06	0.00123519
AURKAIP1	0.0272506	0.000495465	0.000861705	0.00114671	0.000733621	3.78675e-05	0.000388107	0.000529323	0.000300999	0.000188414	-4.67222e-05	8.93637e-05	0.000538726	0.000248471	0.000188101	0.000280624	0.000835631	0.000154637	7.24456e-05	0.000688527	8.7801e-05	0.00139686	-0.000197676	-0.000312297	0.00029144	0.000347295	0.000731504	0.000641198	0.000318099	0.000265594	0.000444763	4.60757e-05	0.000382915	0.000643369	0.000818557	0.000615949	0.00113667	0.000303139	0.00106667	0.000126566	0.000369138	0.000824446	0.00162805	0.000757739	0.000787148	0.000235332	0.000686248	0.000229882	0.00113544
ACO2	0.0271719	0.000494034	0.00038254	0.000504243	0.00127164	-6.66974e-05	0.000838317	0.00133383	0.00061445	-0.000108282	-1.95268e-05	0.000707379	0.000889998	0.000268242	0.000475068	0.000193394	0.000537717	0	0	0	0	0.000619826	-0.000253734	-0.000154352	0.000372516	0.000984841	0.000595323	0.00138254	0.000673383	5.45001e-05	3.45657e-05	-0.000304352	0.00044765	0.00174974	0.00069328	-0.00016112	0.0019321	-9.71503e-05	0.00151259	-7.51145e-05	0.000895941	0.000164555	0.000442864	0.000369636	0.00119606	0.000159886	0.000938599	-0.000370268	0.00171484
RIDA	0.0269673	0.000490314	0	0	0	0	0	0	0	0	9.68134e-05	0.000946244	0.000899935	0.000205932	-0.000232673	0.000168626	-0.000340521	0	0	0	0	0	0	0	0.000531392	0.000817767	0.00135014	0.00154407	0.000832775	0.000640398	-0.000742709	-0.000104613	0.00111486	0.00160298	0.000336445	0.000181879	0.00159478	0.000187163	0.000886412	7.75009e-05	0.000843668	0.000800568	0.00128981	0.000486129	0.00136397	-6.52509e-05	0.000702993	-0.000390605	0.00248318
ACOT7	0.026864	0.000488437	0.000685566	0.000592399	0.000817053	-4.13253e-05	0.000896671	0.000974408	0.00065879	-0.000181876	-7.35362e-05	0.000382364	0.000380785	0.000103356	0.000417396	-4.81427e-06	0.000472267	-0.000172999	0.000389461	0.00174011	0.000184167	-0.000116068	0.000114397	-0.000172139	0.000216593	0.000539191	0.000918115	0.000464593	0.000566702	3.74733e-05	0.000183051	0.000463403	0.000100089	0.00117628	0.000559938	0.000160973	0.00156279	0.000230272	0.000788911	-0.000318879	0.000273393	0.000469448	0.00106494	0.00043554	0.000946076	0.000385209	0.000430598	0.000297151	0.00222345
CLDN10	0.0267829	0.000486962	0.00110632	0.000184886	0.00126337	-0.000182589	0.000864616	0.000940783	0.00144636	-0.00055956	0	0.000662324	0.000610603	5.69719e-05	-0.000404364	-2.32841e-06	-0.000105224	0	0	0	0	0.00164572	-0.000134413	-0.000125553	0.000644911	0.000318694	0.00114176	0.000918013	0.000339862	2.82366e-05	-0.000253659	-0.000530676	0.00111744	0.0011889	0.000622567	0.000170791	0.00145497	0.000126205	0.00116927	-0.000423898	0.000638715	0.000208444	0.000242969	0.000400088	0.00132438	0.000132444	0.00094041	-8.92817e-05	0.00164425
ACSM2B	0.0264827	0.000481504	0.00113028	0.000391471	0.0022473	-0.000145434	5.22684e-06	0.00166128	0.00192848	-0.000505789	0	0.000785064	0.000774757	0.000188577	-0.000258657	-0.000296084	-0.000204226	0	0	0	0	0.00208703	-0.000142227	-0.000161473	0.00108366	0.00111584	0.00249505	0.00242676	0.00148005	-0.000409544	-0.000718819	-0.00097396	0.000346459	0.00286896	-0.000388418	-9.54701e-05	0.00129824	-0.000284275	0.00076967	-0.000918021	-0.000310548	7.17929e-06	-0.000339343	0.000577397	0.00130157	-0.00119593	0.00155178	-0.00122371	0.00230713
UQCRFS1	0.0263862	0.00047975	-0.000134209	0.000658279	0.000702156	0.000165322	0.000601291	0.000388726	0.00060422	0.000331006	9.25149e-05	0.000216209	0.000330334	3.83697e-05	0.00044991	8.86289e-05	0.00107072	0	0	0	0	0.00206739	1.73398e-05	-0.0003895	0.000318889	0.00110652	0.0007829	0.00078715	0.000437394	0.000432749	0.000380248	0.000146337	0.000421658	0.000391206	0.000840282	0.00133649	0.000761192	0.000319116	0.000998606	0.000266566	0.000173311	0.00067507	0.00146162	0.000355678	0.000627303	0.000291959	0.000661649	0.000481129	0.000541465
FOLR1	0.0263756	0.000479556	4.42864e-05	0.000437115	0.000942227	9.83683e-05	0.00123129	0.000545172	0.000676172	-0.000135669	0	0.00118522	0.000875273	0.000151875	-0.000340398	6.20232e-05	-0.000211697	0	0	0	0	0.00204996	-0.000250355	-0.000119804	0.000625732	-0.000528515	0.000371288	0.000803896	0.000315874	0.000721087	-0.000512719	-0.000699898	0.000286165	0.00120389	0.000930281	6.4213e-05	0.00156431	0.000464113	0.0020364	-0.000619842	0.000827043	0.000139867	-0.000116483	0.000753237	0.000241062	0.00040702	0.00087944	0.00131895	0.00165846
ATP6V0E1	0.0263239	0.000478617	0.000283191	0.000295365	0.000922522	-4.05559e-05	0.00119419	0.000881892	0.00111712	-8.37408e-05	3.04533e-05	0.000249608	0.000187241	0.000323401	-0.00014683	0.000177826	0.000262791	0.000432368	-1.93721e-05	0.000419985	2.94265e-05	0.000907675	-0.00032173	0.000826687	0.000198487	0.000308717	0.000924865	0.000592591	0.00023429	0.00165417	1.97069e-05	-0.000742348	3.51269e-05	0.000754986	0.000367287	0.000821581	0.00118263	0.00070068	0.000868429	-0.000221118	0.000722635	0.00031978	0.000551089	0.000951635	0.00126873	0.000266877	0.00121366	0.000580525	0.00103984
UQCRB	0.0260968	0.000474488	0.00146565	0.000534207	0.00102803	0.000247057	0.000493322	7.2827e-05	-0.000660363	-2.95118e-06	0.000397724	0.000231292	0.000300254	0.000119903	0.000793653	0.000393861	0.000617803	0	0	0	0	0.00118764	-4.71254e-05	0.000163181	0.000353475	0.000387102	0.000636241	0.000544212	0.000107159	0.000834091	-7.13533e-05	0.000258822	0.00161319	0.000152661	0.00060881	0.000824275	0.000961149	0.000327952	0.000344949	-0.000442888	0.000383683	0.000784209	0.00195107	0.000859327	-0.000296864	0.000118302	0.00022747	0.000666487	0.00133904
ATP5PO	0.026064	0.00047389	0	0	0	0	0	0	0	0	6.02511e-05	0.000429882	0.000580247	0.000234733	0.000726003	0.000352623	0.00121897	0	0	0	0	0	0	0	0.000279959	0.000771202	0.000299052	0.000352012	7.84968e-05	0.000809167	0.000481736	0.0010227	0.000897271	0.000185043	0.00127091	0.00177446	0.000746878	0.000552593	0.00111797	0.000244411	0.000369959	0.000922748	0.00127228	0.000562723	0.000737142	0.000738343	0.000441699	0.000704459	0.000726761
CNDP2	0.0260546	0.00047372	0.000251672	0.000698911	0.00105788	-0.000227555	0.00131391	0.00091005	0.00160364	-0.00108029	0.00011193	0.000812812	0.000541701	0.000120626	-0.000193815	-0.000124499	0.000573228	0	0	0	0	0.00188014	-0.000127197	-0.000277934	0.000747516	0.00109457	0.00107096	0.00100426	0.000761822	0.000191485	-0.000979435	-0.000119969	0.000137194	0.000918873	0.000610624	-0.000335276	0.00161525	-0.00018007	0.000802974	-0.000245521	0.000358712	0.000596526	0.00082795	0.00062013	0.00143907	0.000367284	0.000753501	-0.00131292	0.00175699
ATP5MF	0.0260228	0.000473142	0	0	0	0	0	0	0	0	0.00057566	0.000910846	0.000745271	0.000213961	0.000890338	0.000282588	0.000921637	0	0	0	0	0	0	0	0.000494262	0.000391624	0.000888642	0.000736548	0.000406183	0.000640949	-0.000202887	0.000895769	0.000523453	0.000249412	0.00115955	0.000683662	0.00138238	0.00031242	0.000883294	-1.8579e-05	0.000403461	0.00103048	0.001466	0.000645656	0.00131386	0.000572623	0.000520662	-0.000133041	0.00160787
PRDX6	0.0259986	0.000472701	-0.000170991	0.000198239	9.13416e-05	0.000595211	0.000858608	0.000416576	0.000431541	0.000723601	0.000112411	-9.21247e-05	-0.000152815	0.000260487	0.000780687	-0.000128331	0.000970102	0.000269866	0.000234695	-0.000111028	0.000610436	0.00025559	0.000494832	0.000888734	0.000216978	-0.000127436	0.000345911	0.000535768	0.000194662	0.000712089	0.00107568	0.00161749	0.000956683	-0.000349139	0.00058551	0.00140026	0.000743721	0.000689998	0.00076584	-2.81658e-05	0.000581464	0.000677486	0.000769336	0.000591767	0.000120165	0.000404501	0.000683909	0.000735986	0.000378165
SLC37A4	0.0259804	0.000472372	-0.000123322	0.000329809	0.00130684	-1.98713e-06	0.000977922	0.000918258	0.000817324	-0.000365452	-7.1377e-05	0.0012362	0.000754907	0.000418265	-0.000205847	1.25771e-06	8.7976e-05	0	0	0	0	0.00073514	-0.000186956	-5.70978e-05	0.000612997	0.000575854	0.000600773	0.00105999	0.000425736	9.12886e-05	-0.000640827	-0.000652175	-6.8971e-05	0.00154367	0.000377391	0.000132212	0.00177126	0.000209842	0.00107503	0.000254402	0.000665629	0.00031756	1.17428e-05	0.000724554	0.00124899	0.000160796	0.00104874	7.0564e-05	0.0022098
ATP5F1C	0.0259301	0.000471457	0	0	0	0	0	0	0	0	0.000205145	0.000674922	0.000689373	0.000116831	0.00119585	0.000415608	0.000955829	0	0	0	0	0	0	0	0.000456405	0.000521353	0.000871475	0.000787271	0.000231575	0.00106438	-5.28785e-05	0.00132628	0.00110188	0.000465404	0.0011404	0.000860481	0.00116799	0.000270589	0.0011575	0.000286595	0.000440913	0.000899384	0.00140819	0.000467681	0.000365645	0.000403302	0.000432954	0.000580591	0.00130934
RPS7	0.0259067	0.000471031	0.000253647	0.000412959	0.000677415	0.00132394	0.0015571	-0.00115423	-0.000810563	0.00103295	0	0	0	0	0	0	0	0.000935427	0.000473842	-0.000403908	9.27589e-05	0.000772786	0.000320785	0.000895765	-0.0002486	-0.000483145	0.000349928	-0.000615078	-0.00067602	0.00152211	0.000992201	0.00153142	0.00143853	-0.00100962	0.000628597	0.00182773	-0.000434234	0.000932485	-0.000231034	0.00362341	0.000295516	0.00132075	0.00123195	0.000723287	-0.00124096	0.00105434	-0.000502873	0.00351533	-0.000723327
SCP2	0.0257293	0.000467806	0.000415767	0.00013599	0.000955015	0.000164372	0.00165983	0.000898509	0.00107002	-9.5554e-05	0.000129732	0.000252729	0.000460063	9.89073e-05	-2.51252e-05	-2.72736e-05	0.000157198	0.000881208	0.000446754	0.00119883	0.000157519	0.00178192	-8.38142e-05	-0.000191162	0.000282367	0.000928064	0.000537295	0.000958028	0.000272419	0.000711152	-0.000405459	0.000653944	0.00125321	0.00106067	0.000496334	0.000261978	0.000920635	-4.5902e-06	0.000489256	-0.000292586	0.000381621	0.000570923	0.00128901	5.3649e-06	0.000667934	-8.00827e-05	0.000581188	-0.000728641	0.00145493
SEC61G	0.0257248	0.000467723	0.00101369	0.000785044	0.000955574	0.000177625	0.000989255	0.000480043	0.000585702	0.000618543	0.000361185	0.000334439	0.000238568	0.000370811	0.000355502	0.000168465	0.000816143	0	0	0	0	5.34918e-05	0.000185822	-0.000193188	0.000131847	-2.87828e-05	0.000520426	0.000174246	-5.52574e-05	0.000817165	0.00129909	0.00196555	0.000159057	-0.000409618	0.00124323	0.00163681	0.000441991	0.000843561	0.000609946	0.000152677	0.000341457	0.000926725	0.00122149	0.000637939	0.000483059	0.000304001	0.000132865	0.000397127	0.000853097
LACTB2	0.0256533	0.000466424	0.00067585	0.000878669	0.000961986	-0.000144067	0.000308327	0.00101888	0.00120834	-0.000146117	-7.3619e-05	0.000645038	0.000569607	0.000127756	-0.000100694	0.000226782	-4.75314e-05	0	0	0	0	0.00126722	-0.000144079	-0.00036946	0.000520911	0.00123914	0.00075929	0.00133439	0.000772843	5.26449e-05	-0.000905016	-0.000819348	0.00125157	0.000782799	0.000556751	0.000615719	0.00141587	5.16506e-05	0.000793279	0.000274949	0.000548335	0.000558488	0.000774595	0.000582217	0.00116462	-0.000271182	0.000944099	-0.000591068	0.00172496
PRDX1	0.0256524	0.000466407	4.20605e-05	0.00013128	-0.00011115	8.28975e-05	0.000604484	0.00101417	0.000654278	0.000293111	0.000971188	-0.000464294	-0.000551422	5.60869e-05	0.000614573	-5.13466e-05	0.00109891	0.000372854	7.37683e-05	0.000153185	3.99015e-06	0.00215888	-0.000228063	-0.000496514	0.000342201	-0.000379563	0.000229512	0.000175618	9.26685e-05	0.00185969	-5.90268e-05	0.00126987	0.000841655	0.000161333	0.000474342	0.00122178	0.000642535	0.000517481	0.000651928	0.000440792	0.000681249	0.000677309	0.000847488	0.000701111	0.000548025	0.000500856	0.000562358	-0.000117372	0.000497753
ECI2	0.0255988	0.000465432	0.000460653	0.000370977	0.000617512	0.000115514	0.000723726	0.000674432	0.000619984	-3.18977e-05	1.53939e-05	0.0004462	0.000445048	-1.06665e-05	0.000661946	0.000100454	0.000140385	9.71552e-06	0.000140238	0.000911819	0.000363241	0.000674993	6.90631e-05	-0.000107404	0.000536863	0.00050197	0.00065999	0.000674805	0.000220424	0.00026847	0.000186233	0.000237579	0.000358972	0.00136344	0.000493741	0.000409462	0.00157968	0.000176449	0.000830431	-0.000613955	0.000233941	0.000574669	0.00116366	0.000248164	0.000773868	0.000126099	0.000809335	-2.2536e-06	0.00177572
TST	0.0255964	0.000465389	0.000283205	0.000107928	0.000991392	-5.36088e-05	0.000226377	0.000951052	0.000173812	9.77237e-05	0.000342869	0.000673958	0.000800519	0.000167278	-0.000161942	0.000308133	0.00111878	0	0	0	0	0.000131689	-7.78689e-05	-0.000123745	0.000275504	0.000555644	0.000891716	0.00124497	0.00105216	0.000112714	-5.84436e-05	-0.000103529	0.000454772	0.00172674	0.000102435	0.000214233	0.00145418	0.000268818	0.00144026	0.000138319	0.000576611	0.000747017	0.000700953	0.000625256	0.00174214	-0.000218273	0.00109361	-0.000953921	0.00199444
ADI1	0.0255741	0.000464984	0.000331071	-4.08108e-05	0.000334974	5.57163e-05	0.0017172	0.000481115	0.00110062	0.000240412	0.000252744	0.000209244	-1.64574e-05	3.16531e-05	-2.00864e-05	0.000260602	0.00025985	9.69162e-05	0.000319154	0.000963922	3.80937e-05	0.00206486	-0.000166387	-7.17387e-05	0.000202175	0.000645684	0.000658326	0.000780248	0.000255402	0.000639485	0.000123373	0.000184528	0.000853689	0.00132786	6.17568e-05	0.000528321	0.000528171	0.000258349	0.000743063	0.00043723	0.000899965	0.000839784	0.000723717	5.82643e-05	0.000205233	-0.000120953	0.00112552	-0.000770322	0.000657615
DAB2	0.0253919	0.000461672	0.00197538	0.000772693	0.00107644	1.63703e-05	-0.000235423	0.00066481	0.000970709	-0.000326928	-5.74493e-05	0.000386508	0.000480942	7.349e-05	-0.000200896	0.000133609	-0.000570271	0.000506737	4.98692e-05	0.00177717	-6.27461e-05	0.00243577	-0.000226488	-0.000354182	0.0008321	0.000940699	0.00166747	0.000569878	0.000374667	-0.000293718	-0.00100387	-0.000123932	3.68744e-05	0.000803343	0.00112116	-0.000548425	0.0018825	-0.000124731	0.000713189	-0.00112215	-0.000140201	0.000861329	0.00175357	0.000472768	0.00172478	-0.000220629	0.000425698	-0.00122529	0.00264624
ATP5MC1	0.0253784	0.000461425	0	0	0	0	0	0	0	0	0.0010147	0.00092624	0.000980585	0.000306624	0.000511348	0.000436011	0.00106232	0	0	0	0	0	0	0	0.000150058	0.000653599	0.000582534	0.000773056	0.000459208	0.000385198	-0.000283747	0.000506676	0.000902497	0.00023704	0.00141005	0.000815241	0.0010776	0.000248	0.000829679	0.000315646	0.000175615	0.000698056	0.00131729	0.000824784	0.00122127	0.000574167	0.00015312	0.000425429	0.00149748
CYP4A11	0.0252186	0.00045852	0.000511036	0	0.00161819	0	0	0.0013362	0	0	0	0.000398404	0.000503825	7.58531e-05	0	0	0	0	0	0.00214012	0	0	0	0	0.00101154	0.000635976	0.00138264	0.00233756	0.00168556	0	0	0	0	0.00386026	-0.000124744	0	0.00124089	-6.55926e-05	0.000606964	-0.000449179	0.000553265	0.000365689	-7.15285e-05	0.000406861	0.000162882	-0.000174245	0.000443664	-0.00115677	0.00236349
DAD1	0.0250626	0.000455683	0.000267947	0.000640718	0.00130389	-9.49146e-05	0.000993168	0.000821162	0.000813701	0.000132943	0.000431873	0.000262841	0.000226283	4.04235e-05	0.000202957	0.000201077	0.00097222	0	0	0	0	0.000590641	-0.000302006	-1.05702e-05	0.000297704	0.000814933	0.000424424	0.000610277	0.000216574	0.000628149	0.000826256	0.00046032	-1.86018e-05	0.000258777	0.00123192	0.000962884	0.000993795	0.000362239	0.00119785	0.000282365	0.000480941	0.00041709	1.19547e-05	0.00055907	0.000394529	0.000522456	0.000557499	-7.79466e-05	0.000905826
ASRGL1	0.0249659	0.000453925	0.00127206	0.000861074	0.000324835	-0.000216022	-5.96342e-05	0.000981614	0.000587603	-0.000119724	2.09736e-05	0.000503465	0.000686837	0.000105493	0	0	0.00014624	0	0	0	0	0.00232301	-0.000200258	-0.000347248	0.000915529	0.000860858	0.00125685	0.000969453	0.000717623	3.65791e-05	-0.000358146	-0.000345334	0.00104415	-0.000236399	0.000948099	4.1258e-05	0.00145802	-0.000178106	0.00132268	3.27646e-05	9.86315e-05	0.000579095	0.00131232	0.000764279	0.00157763	0.000358219	0.000367444	-0.000706951	0.00130509
ECHDC3	0.0249433	0.000453514	0.00019823	0.00080252	0.00086803	-1.17404e-05	0.00103701	0.000777578	0.000852133	-5.09419e-05	0	0.000516996	0.000817102	0.000160731	-2.26778e-05	0.000131191	-0.000141017	0	0	0	0	0.000479597	-0.000113067	-1.35772e-05	0.0005608	0.000736251	0.000863443	0.000661517	0.000273414	0.00040171	-0.000110863	0.000124523	0.000389082	0.00130399	0.000782394	9.96807e-05	0.00146431	0.000168045	0.00114374	-9.65897e-05	0.000610973	0.000548584	0.000917568	0.000553077	0.00017044	0.000187173	0.000755357	0.000453308	0.00101045
RPL3	0.0249322	0.000453312	9.90371e-05	3.432e-06	0.000491777	0.00227713	0.0023723	-0.00139426	1.31275e-05	-3.19401e-07	0	0	0	0	0	0	0	0	0	0	0	0.000765408	0.000667445	0.000661632	-0.000139572	5.91576e-05	-0.000871384	-0.0010482	-0.00104103	0.00179065	0.000522426	0.00156123	0.000774237	-0.000988181	0.00119664	0.00154852	6.1604e-05	0.000913822	8.91062e-05	0.00112571	0.00011906	0.000770366	0.00227081	0.00220536	-0.000644164	0.000600751	-0.000463207	0.00366323	-0.000783342
PSMB6	0.0249256	0.000453192	-5.3188e-06	0.000464769	0.000332883	1.25745e-05	0.00100429	0.000609231	0.000265579	0.000996053	0.000341817	-0.000176682	9.51324e-05	9.58695e-06	4.46065e-05	0.000148868	0.00211495	0	0	0	0	0.00106847	0.00021131	-0.000406953	0.000110793	0.000172688	0.000616734	0.000522165	0.000219609	0.000398476	0.000591685	0.000487348	0.000547738	0.000294295	0.000986522	0.00144248	0.000893101	0.000433113	0.00119456	0.00049982	0.00035637	0.000833148	0.00103657	0.000433949	0.000770745	0.000729471	0.000500385	-0.000113499	0.000405941
C12orf75	0.0248855	0.000452463	0.00132152	0.000476775	0.000701134	0.000156394	0.00127444	0.00067387	0.000634372	-0.000416972	-7.85554e-05	0.000659587	0.000191108	0.000130355	0.000201208	0.000245686	0.000972124	0	0	0	0	0.00180813	-0.000198884	-0.000224357	0.000344618	0.000324147	0.00108199	0.000973698	0.000994586	-2.46317e-05	-0.000176076	4.15067e-05	-3.01367e-05	7.37832e-05	0.000919662	0.000624054	0.0011556	0.000176734	0.000887385	-0.000328202	0.000239726	0.00115431	0.00135338	0.000211348	0.0010779	0.000365587	0.000271567	-0.00133136	0.000933927
AP1M2	0.0248566	0.000451938	0.00116534	-6.23549e-05	0.000682078	0.000480837	0.000305486	0.000692758	-5.72544e-05	0.00037476	0	0.000231455	0.000459816	5.60118e-05	0.000367759	9.42652e-05	0.000276876	0	0	0	0	0.00247845	-0.000196815	-0.000257633	0.000684046	0.000747341	0.000601288	0.000854305	0.000272265	0.000573416	-0.000486706	-0.000351811	0.0012053	0.000567091	0.000572884	0.00039554	0.00106015	0.00022486	0.00093206	-0.000247152	0.000327765	0.000888281	0.00115418	0.000451463	0.000837786	0.000820209	0.000617144	1.35238e-05	0.00145068
ALDH1A1	0.0247829	0.000450598	0.000740302	0.000504797	0.000238266	0.000196572	0.000974581	0.000885093	0.00113695	-1.27131e-05	0	0.00014823	7.24105e-05	-6.20417e-05	-6.31453e-05	0.000219616	-8.21857e-05	0	0	0	0	0.00238183	-0.000219149	-0.000282297	0.000589542	0.000877365	0.0008275	0.000431906	0.000121645	0.00128679	-0.000645795	0.000992728	0.000402574	4.61263e-05	0.00164749	-0.000117615	0.00167579	-0.000164205	0.00096367	-0.000241797	0.000199645	8.20612e-05	0.00116163	0.000437345	0.00156703	0.000349489	0.00025696	-0.000636479	0.00183521
SSR4	0.0247748	0.000450451	0.000478524	0.000232791	0.00176382	-0.000234314	0.00071132	0.000809845	0.000678349	0.000569918	0.000101447	-2.51941e-05	0.000187694	0.000188178	-0.000381872	9.67192e-05	0.00123269	0	0	0	0	0.000634136	-0.000336554	-9.80954e-05	0.00039201	-0.000197185	0.000582737	0.000557187	0.000138845	0.000294975	0.000230919	0.000130593	0.000220779	0.000436292	0.00123941	0.00117318	0.00136243	0.000255427	0.00100273	0.000823942	0.000277703	0.000332018	0.000113404	0.000917432	0.00124319	0.000317536	-6.9574e-05	0.00110032	0.000891574
COX14	0.0247369	0.000449761	0.000995278	0.00025019	0.000912632	-0.000321479	0.000260181	0.000556874	0.000284495	0.000618709	0.000108415	3.56361e-05	0.000479388	0.000178619	0.000186912	0.0001878	0.000192156	0	0	0	0	0.00159816	-0.000134526	-0.000111332	0.000510829	0.000542703	0.00049786	0.000687174	0.000430398	0.000393409	8.6553e-05	-0.000276591	0.00056421	0.000566865	0.000565582	0.00124677	0.000718445	0.000549108	0.000767205	2.31803e-05	0.000451781	0.00135116	0.00141389	0.000550296	0.000502752	-5.73101e-05	0.000978134	-7.57033e-05	0.00114396
NDUFV2	0.0247329	0.00044969	0.000315648	0.000509326	0.00056681	4.2158e-05	0.000472168	0.000614433	0.000770681	-0.000245348	0.000379903	0.000528927	0.00037889	0.000169672	0.000322816	0.000186769	0.000342964	0	0	0	0	0.00214063	3.03385e-06	-0.00037464	0.00031498	0.000634298	0.00076192	0.000553011	0.000254619	0.000452833	1.35451e-05	0.000679234	0.000486467	0.000251947	0.000471447	0.000576661	0.00106575	0.000445112	0.000859872	2.38383e-05	0.000406937	0.00082914	0.000926241	0.000456009	0.000505316	0.000501759	0.00040225	0.000337012	0.00129151
HAO2	0.024669	0.000448527	0.000882933	0	0.00118847	0	0.000123294	0.000652202	0.000635578	-0.000110139	0	0.000654591	0.000670403	2.97132e-05	0	0	0	0	0	0.00203374	0	0	0	0	0.000800839	0.000697892	0.00159329	0.00107027	0.00048609	-3.51713e-05	-0.000103591	-0.000298512	0.00077556	0.00171704	0.000787374	0	0.00167396	7.21562e-05	0.00100276	-0.000473683	0.00082364	0.000204484	0.000986707	0.000452852	0.000770884	-2.00414e-05	0.000283337	-0.000315573	0.00127261
TBCA	0.0246434	0.000448062	0.000979794	0.000193704	0.000431787	0.000141322	0.000805747	0.00033779	0.000183071	-3.82667e-05	0.000617795	0.000335304	-8.28457e-05	0.000164019	0.000357135	9.66905e-05	-7.71651e-06	0.000457506	0.000490223	0.000307689	0.000313243	0.00103303	0.000442109	0.000116645	0.000276587	-0.000534477	0.00157378	-1.21536e-05	0.000225641	0.0010428	1.62909e-05	0.00120423	0.00111201	-0.000214977	0.000733909	0.000739713	0.000493947	0.000384129	0.00036113	-0.000328331	0.000505117	0.00107085	0.00133834	0.000521711	0.00082147	0.000175972	8.40878e-05	0.000664059	0.000550442
GCSH	0.0246101	0.000447457	0.00131455	0.000302253	0.000718738	6.12504e-05	0.000377089	0.000470899	0.000385063	0.000255577	0.000129612	0.000503045	0.000567981	0.000191489	0.000766419	0.000189625	0.000973553	0	0	0	0	0.00181919	0.000188475	-0.000336368	0.00018228	0.00019101	0.000576922	0.000673628	0.000409844	0.00154692	-0.000145287	-0.000684581	0.00146393	0.000503907	0.000920972	0.000165335	0.000625305	0.000251944	0.000644796	0.000398945	0.000571443	0.000406151	0.00114246	0.000257279	0.000591429	0.000391301	0.000420846	0.00019984	0.00124728
FAH	0.0245641	0.00044662	0.000202316	0.000164787	0.000486042	-9.57102e-05	0.00092371	0.000942506	0.000551414	6.00986e-05	-6.14682e-05	0.000430852	0.000554296	9.89541e-05	0.000166633	0.000327966	0.000561552	0	0	0	0	0.000286021	4.99706e-05	-6.78618e-05	0.000137791	0.000908215	0.00102881	0.000490236	0.000158083	0.0003031	-0.00017094	0.00032341	0.00051471	0.00168124	0.00059419	0.000888007	0.00112363	0.000139514	0.0011726	-5.89905e-05	0.000186591	0.000328752	0.000846317	0.000779359	0.000587935	0.000516281	0.000319243	0.000877637	0.00131793
SLC22A2	0.0245118	0.000445669	0.00114376	0.000484643	0.000814067	0.000185091	0.000864991	0.00103139	0.000746192	-0.000622847	-4.2991e-05	0.000447112	0.000467776	0.000196002	-4.38791e-05	0.000120803	-8.0713e-05	0	0	0	0	0.000944656	-5.6883e-06	-0.000137619	0.00091885	0.000358136	0.00184306	0.000716247	0.000534378	0	0	0	0	0.00149735	0.000593431	0	0.00234259	-0.000146942	0.00151258	-0.00117946	0.000491707	0.000133273	-4.31914e-05	0.00053249	0.00101436	-2.15179e-05	0.000586311	-0.000507342	0.00202075
ELOB	0.0245011	0.000445475	0	0	0	0	0	0	0	0	0.000450292	0.00053209	0.000524506	0.000217807	0.000576562	0.000102955	0.00106344	0	0	0	0	0	0	0	0.000538282	-0.000217987	0.00121824	0.000839691	0.000448501	0.000366598	-0.000296001	0.000313231	0.000394471	0.000255702	0.00124258	0.000610368	0.00102696	0.000430287	0.00094566	0.00032896	0.000491461	0.00108306	0.00169193	0.000754669	0.00113935	0.00042528	0.000445639	-1.40398e-05	0.00155364
SEC61B	0.024447	0.00044449	0.00053268	0.000465454	0.00124542	-6.64275e-05	-0.000435779	0.000603055	0.000146249	0.00153316	0.000455505	0.000119554	0.000388433	0.000325535	9.81695e-05	5.31249e-05	0.00134571	0	0	0	0	0.00183915	-0.000139197	-0.000388454	0.000295776	0.000449922	0.00050347	0.000586388	0.000314221	0.000178559	0.000244195	0.00038016	0.000223626	3.56761e-05	0.00133739	0.000630833	0.00069441	0.000313734	0.000836857	0.000670321	0.000135121	0.000887978	0.00145338	0.000784628	0.000854795	0.000286498	3.71949e-05	5.25732e-05	0.00107492
ACY3	0.024373	0.000443146	0.000611686	0.000503069	0.00112621	-0.000106807	0.000521451	0.000922144	0.00109191	-0.000349237	0	0.000482558	0.000664465	4.36306e-05	-8.88152e-05	0.000181662	-0.000207124	0	0	0	0	0.00101252	-8.23566e-05	-0.00020246	0.000627129	0.000222093	0.0012994	0.00100699	0.000423621	-9.26507e-05	-4.50456e-05	-0.000106939	0.000258935	0.00149665	0.00014928	0.000288289	0.00163257	0.000244454	0.000762605	-0.000235373	0.000910002	0.000444076	0.000266097	0.000203665	0.00115644	-0.000248725	0.000923991	4.11116e-05	0.00127094
SDHC	0.024366	0.000443019	0.000613257	0.000485743	0.000856941	0.000252529	0.00181098	0.000629769	0.000785996	-2.00114e-05	0.000198883	0.000207847	0.00025503	3.2728e-05	0.000274921	0.000124337	0.000881133	0.00021906	-0.000239339	0.000875234	-0.000109142	0.000773627	-6.88677e-05	-0.000152773	0.000335634	0.000568092	0.000565428	0.00102469	0.000394949	0.000456564	-8.67621e-05	0.000412493	0.000881983	0.000644124	0.000796059	-2.58981e-05	0.0007977	-1.45874e-06	0.000732551	0.000333489	0.000323198	0.000294241	0.00130313	0.000480105	0.000597196	0.000214528	0.000317965	-7.25867e-05	0.000915468
TMEM174	0.0243404	0.000442553	0.00172697	0	0.0016725	0	0	0.00118267	0.000418563	-0.000152712	0	0.000933248	0.00117536	0.000110822	0	0	0	0	0	0.000925677	0	0	0	0	0.000999415	0.00143569	0.00136154	0.00152834	0.000639114	0	0	-0.000155941	4.41418e-05	0.00385876	4.73798e-05	0	0.0012141	0.000259145	0.000669682	-0.000214434	0.00050984	0	0.00041627	0.000349596	0.000445387	4.75371e-05	0.00014791	-0.000547089	0.00117836
ATP5MG	0.0243018	0.00044185	0	0	0	0	0	0	0	0	0.000527147	0.00057012	0.000630916	5.43965e-05	0.000434032	0.000225545	0.000911803	0	0	0	0	0	0	0	0.00022344	0.000573492	0.000696318	0.000608482	0.000256	0.000279532	0.000306139	0.000350083	0.000902258	-3.81164e-05	0.00132152	0.00183388	0.000814389	0.00044061	0.00102049	-0.000225023	0.000118365	0.000974489	0.00190928	0.000476415	0.000560497	0.000286876	0.000269492	0.00014794	0.00108176
SLC3A1	0.0242269	0.00044049	0.000492284	0.000349228	0.00156326	-2.3678e-05	0.00116238	0.000767774	0.00098334	-0.00056654	-6.23226e-05	0.00118006	0.000508823	0.00021941	-0.000934516	0.000201403	-7.0658e-05	-0.000116222	-0.000162847	0.00162767	-0.000226688	0.00155367	-0.000152527	-0.000159898	0.000756563	0.000534483	0.000950926	0.00105096	0.000431853	0.000720275	-0.00105285	-0.00141986	0.000772189	0.000999688	0.000743757	1.61899e-05	0.00190955	-0.00014696	0.00133644	-0.00105785	0.000521774	-0.000427811	-0.00079971	0.00105177	0.00140956	-0.00018648	0.000910162	-0.00084664	0.00169579
MGST2	0.024065	0.000437546	0.000907789	0.000407615	0.00127873	-0.000336314	2.67861e-05	0.00112696	0.00130197	-0.000512759	0.000168766	0.000816795	0.000628031	0.000131961	-0.000149095	3.57519e-05	0.000490226	0.00037373	7.0526e-05	0.000742364	-9.01275e-05	0.000921982	-0.000171087	-0.000159817	0.000652582	0.000930362	0.000446482	0.000961282	0.000530277	0.000132533	-0.000479604	-0.000468333	0.0010377	0.00157103	0.0005376	3.37416e-05	0.000808822	0.000226314	0.000772674	-6.70168e-05	0.000531241	0.000251049	0.000595076	0.000446472	0.00104318	-0.000195697	0.000971023	-9.47746e-05	0.00163779
NDUFB5	0.0239491	0.000435438	0.000246474	0.000309877	0.000990337	0.000623611	0.00192802	0.000102921	0.000366594	0.000154791	0.000144955	0.000246813	0.000335187	-8.07199e-05	6.5097e-05	0.000378049	0.000336221	6.43341e-05	2.13875e-05	0.000479566	0.000276124	0.000412204	-3.43258e-05	-0.000205392	0.000171358	-6.74937e-05	0.000356654	0.000410332	0.000121298	0.000762474	0.000705298	0.000376501	0.00107376	0.000266411	0.000725097	0.00187317	0.000573596	0.000197702	0.000456342	0.000269834	0.000449592	0.00028256	0.000452917	0.000134693	0.000506203	0.000216495	0.000554919	0.000715177	0.000628517
GUK1	0.0238837	0.00043425	0.000381372	9.07339e-05	0.000352216	0.000261632	0.00155206	8.45685e-05	0.000917577	0.000332236	0.000193671	0.00052065	0.000868285	0.000337854	0.000359287	-1.78066e-05	0.00209807	-5.49668e-05	5.62946e-05	0.00047124	7.63527e-05	0.000115948	-9.84585e-05	6.3245e-07	2.09487e-05	0.000635488	0.000278609	0.000463068	0.000109382	-0.00019988	0.000736427	9.83945e-05	-0.000121753	-6.33277e-05	0.00112196	0.00120535	0.000831758	0.000653565	0.00116954	-0.000315171	0.000312604	0.00076733	0.00116434	0.000670422	0.000376777	0.000550007	0.000889547	-0.00065561	0.000658584
ITM2B	0.0238786	0.000434157	0.00047324	-0.000538447	0.00125352	-0.000451038	0.00205394	0.00162896	0.00192018	-0.0002376	-0.00020386	0.0007686	-9.07152e-05	0.000108853	-0.000206065	0.000279285	-0.000359286	0	0	0	0	0.00194862	-0.000372437	-0.000374915	0.000907568	0.000631605	3.42701e-05	0.00129794	0.000799073	0.000360667	-0.000290886	-0.000442897	-0.000298589	0.000113236	0.000486488	0.00146049	0.00201979	0.000385221	0.00137039	-0.00107756	0.00080941	-0.000586906	-0.00102775	0.000576881	0.00250033	-0.000121246	0.00102381	-0.00263219	0.00176473
GTF3C6	0.0238727	0.000434049	0.00133061	0.000302536	0.000201064	0.000235513	0.000622081	0.000497984	0.000356519	0.000530554	0.000415482	0.000357055	0.000170416	6.647e-05	0.000254962	0.000308811	0.00176323	0.000290696	-0.000266259	1.611e-05	-5.43399e-05	0.000243792	-5.19893e-06	-0.00033044	0.000281898	2.62418e-05	0.000757051	0.000296267	0.000277591	0.000696895	-0.000106355	0.000615646	0.000768957	-0.000105236	0.00108162	-0.000194232	0.00112627	0.000188396	0.0010945	0.000157713	0.000169719	0.000982859	0.00118371	0.000694863	0.000792204	0.000459048	0.000359457	-9.23547e-06	0.00129476
NDUFB4	0.0238263	0.000433206	0.00102109	0.000494976	0.000959399	-0.0001061	0.000104344	0.0005144	0.000752698	-0.000561479	0.000552272	0.000649258	0.000548475	0.000313104	0.000493494	0.00033849	-0.000283243	0.000556801	0.000797662	0.000152258	8.17833e-05	0.00067584	0.00021446	-6.62761e-05	8.91978e-05	-0.000134531	0.00093361	0.000367049	0.000309877	0.000895444	3.68642e-05	0.00134023	0.00102879	6.10627e-05	0.000445361	0.00130062	0.000658967	0.000357076	0.000351045	-3.74661e-05	0.000485056	0.000739053	0.00108896	0.000345527	0.000301901	5.76106e-05	0.000312956	0.000476734	0.000925534
RARRES2	0.0238003	0.000432733	3.3382e-05	0.000126285	-0.000431058	0.00068954	0.000871749	0.000873874	0.00134177	-0.000864965	-1.83157e-05	0.00103354	0.000425999	0.000344452	0.000272309	0.000255738	-0.000602598	0	0	0	0	0.00288154	-0.000179331	-0.00023649	-0.000114395	-0.000260628	0.00056344	-1.3131e-05	-7.81119e-05	0.0015076	-0.00151087	-0.00130432	-0.000139814	-0.000829171	0.000557547	0.00114372	0.000883379	0.000897777	0.00114623	0.00151493	0.000197977	-8.45073e-05	-0.000563764	0.00201646	0.000931436	0.00062971	0.000460521	0.00282328	0.00138415
NDUFA6	0.0237844	0.000432444	0.00023009	0.000561269	0.000594042	-0.000192607	3.14437e-05	0.000596503	0.000124409	0.000721169	0.000411419	0.00067918	0.00104503	0.000272511	0.00068468	6.35305e-06	0.00147896	0	0	0	0	0.00066856	0.000382128	-0.000247137	0.000206368	0.000602657	0.000608956	0.000456407	0.000274092	0.000226737	0.000524238	0.00023577	0.0003656	0.000309784	0.000597026	0.00102983	0.000746609	0.000293961	0.000884049	-0.000138763	0.000274658	0.000808512	0.00107603	0.0004572	0.000932971	0.00039382	0.000588819	0.000204456	0.000812744
MTCH2	0.0237219	0.000431307	0.00115701	0.00023507	0.000791786	0.000187041	0.000740486	0.00064761	0.000375321	0.000101014	0.000376009	0.000398837	0.000329396	0.000211294	0.000438883	3.75278e-05	0.00165224	0	0	0	0	0.000693832	0.000168587	-9.99025e-05	0.000272508	0.000744792	0.000752262	0.000942401	0.000321213	0.000349228	-1.56115e-05	0.000207943	0.000356902	0.000513502	0.00116209	0.000890862	0.00105782	0.000104123	0.00101995	5.96428e-05	0.000158044	0.000659851	0.000556167	1.67066e-05	0.000561213	0.000364987	0.000525833	-0.00013049	0.000820801
IMPA2	0.023698	0.000430873	0.00132509	0.000828123	8.78796e-05	0.000308544	0.00137342	0.000193357	0.00118706	0.000916492	0	-0.000343056	-1.79942e-05	0.00012959	-1.85229e-05	0.000115874	-0.000115439	0	0	0	0	0.00148834	0.000484587	-0.000135814	0.000168073	-0.000132587	0.00132797	0.000748733	0.000551208	0.000188697	-0.000358383	-0.000309439	0.000357827	0.00110108	0.000201549	0.00123093	0.00100491	0.000652631	0.000731247	-0.000626165	0.00101115	0.000756794	0.000746057	-4.385e-06	0.000166186	-8.64412e-05	0.000336242	-0.000572133	0.000131401
CALM1	0.0236025	0.000429136	0.000288407	0.00043568	0.000483699	-0.000324745	-0.000280552	0.000842326	0.000556276	-2.54664e-05	0.000252752	0.000223799	0.000899098	-0.000186237	-6.20059e-05	-6.76597e-05	0.00170741	0	0	0	0	0.000322465	0.00020118	-0.000670684	0.000380736	0.00168296	0.000570369	0.000571337	0.0005587	0.00019617	-0.000303162	0.000195468	0.00183571	0.00126601	0.00106203	0.000251409	0.00186029	4.97253e-06	0.00106238	0.00029739	0.000294664	0.000612652	0.00168881	-6.15099e-05	0.00105328	-6.55789e-05	0.000475588	-0.00131173	0.0013274
C19orf70	0.0235384	0.000427971	0.000700701	0.000504269	0.000868389	7.49078e-05	0.000158817	0.000635769	0.000428738	-0.000155446	0	0	0	0	0	0	0	0	0	0	0	0.000656782	0.000136671	0.00035401	0.00030954	0.000438053	0.000395936	0.000695919	0.000352193	0.000111419	-0.000158369	0.000277287	0.000188979	0.00016265	0.000841192	0.00100448	0.000839705	0.000498335	0.00126729	0.000191357	0.000307984	0.000609986	0.00130805	0.000694133	0.00148841	0.000586681	0.00105739	0.000433636	0.00097633
SLC25A11	0.0234631	0.000426601	0.00030693	0.000591485	0.000895179	9.00099e-05	0.00108355	0.000549027	0.000871835	0.000109312	0.000194742	0.000102086	0.000528791	0.000185885	6.91286e-05	0.000194075	0.000705346	0	0	0	0	0.000636771	0.000157641	-0.000256603	0.000697691	0.000578492	0.000467819	0.00063754	0.00041028	0.000329856	0.000167522	-1.38914e-05	0.000198674	0.000450982	0.000806582	0.000598048	0.00101453	0.000195774	0.00118517	-1.08457e-05	0.000395033	0.000428279	0.0012286	0.000613117	0.000576534	0.000149355	0.000489951	0.000188637	0.00116762
PSMA7	0.0233829	0.000425144	0.00019014	0.000420958	0.000369221	-0.000194513	0.000954958	0.000241321	4.1281e-05	0.00128872	0.00101028	-0.000482119	0.000333585	0.000148946	0.000509635	-7.82875e-05	0.00195127	0	0	0	0	-0.000181765	0.000340925	-0.000156186	0.000272117	0.000365053	0.000422289	0.000375416	9.21196e-05	0.00029409	0.00225253	0.000419564	0.000291119	-0.000103489	0.000966422	0.00154482	0.000688266	0.000543934	0.0010451	0.000373164	0.000288055	0.0010385	0.00146553	0.000613803	0.000412632	0.000308859	0.000687383	-0.000152842	0.000567896
HINT2	0.0233274	0.000424135	0.000386122	-2.42115e-05	0.0006945	-3.0089e-05	0.000298138	0.00063427	0.000778226	0.00130307	0.000234824	-0.000145288	0.000235751	5.01608e-05	-0.00015118	7.93105e-05	0.000553451	0	0	0	0	0.00150392	0.000130266	-0.00014941	0.000313075	0.000707757	0.000594818	0.000852839	0.000427162	8.78129e-05	0.000460983	-0.000359408	0.000724858	0.00067785	0.000295184	0.000371294	0.000987301	0.000285321	0.000953574	-1.46316e-05	0.000460283	0.000537801	0.000943683	0.000630806	0.00111853	2.51106e-05	0.000297185	-0.000360792	0.00144566
SH3YL1	0.0233152	0.000423912	0.000458484	0.000286942	0.00116082	0.000180769	0.000570697	0.000539326	0.000959349	-1.09155e-05	0	0.000620552	0.000472663	8.49691e-05	0.00011795	0	-0.000280399	0.000437735	0.000248358	0.00072824	-4.98675e-05	0.00201648	5.86919e-05	-0.000354721	0.000435332	0.00122453	0.00108541	0.000834443	0.000414839	-0.000239417	-0.000637167	-0.000304479	0.000316098	0.0007776	0.000269945	-0.000566068	0.00157081	6.64201e-05	0.000650066	0.00112856	0.000209005	0.000336114	0.0013842	-1.1909e-05	0.00106186	-0.000294526	0.00067312	-0.000808313	0.000961733
TUFM	0.0232514	0.000422753	-1.8949e-05	0.000441019	0.000360969	0.000184719	0.00151877	0.000378719	0.00050132	0.000341433	0.000535509	0.000187282	0.000229319	0.000222801	0.000208585	0.000105696	0.00208337	0	0	0	0	0.000646963	6.09319e-05	-0.000304452	7.33961e-05	0.000489181	0.000293931	0.000608145	0.000225462	0.00051734	-3.72794e-05	-2.96309e-05	0.000314594	0.000811639	0.000919886	0.000496304	0.0010219	0.00017647	0.0011993	0.000805154	0.000294144	-5.90799e-05	-4.4306e-05	0.000766153	0.000710705	0.000455778	0.000346221	0.00061719	0.00097458
TMEM256	0.0231771	0.000421402	0.000785408	0.000466728	0.000951863	0.000215307	9.71641e-05	0.000750247	0.000863887	-0.000857915	0.000216603	0.000591796	0.000501559	0.000314368	-2.89066e-05	0.000364191	2.92371e-05	0	0	0	0	0.000199136	-6.94189e-06	0.000233402	0.000401463	6.25266e-05	0.000292045	0.00102722	0.000373378	0.000809924	-0.000238164	0.000307955	0.000967782	0.000753953	0.000509635	0.000783718	0.000726634	0.000460283	0.000578665	3.84416e-05	0.000294378	0.000672025	0.00114353	0.000445616	0.000441375	0.000131063	0.000251527	0.000815695	0.00131147
TMEM82	0.0231627	0.000421141	0.00091713	0	0.000739204	0	0.000172297	0.000559085	0	0	0	0.000857079	0.000986111	0.00026961	0	0	0	0	0	0.000877094	0	0	0	0	0.000958763	0.000509899	0.0013285	0.00156331	0.00086084	0	0	0	0	0.00176256	-0.000136823	0	0.00170362	4.99559e-05	0.000532257	-0.000355683	0.000400843	0	0	0.000196567	0.00127092	4.00292e-05	0.000945793	-3.77432e-05	0.00184737
DERA	0.0231466	0.000420846	0.000830399	0.000677755	0.00102983	0.000311835	0.00123291	0.000717551	0.000214639	-0.000203139	6.1381e-05	0.000570522	0.000493096	0.000167971	0.000249044	0.000211142	0.000230611	0	0	0	0	0.00197585	0.000223429	-0.000163935	0.000312206	0.000593236	0.000903568	0.000644241	0.000355799	-3.37644e-05	-0.000332102	-1.96106e-05	0.000247894	0.000959352	0.000406449	0.000628216	0.000754571	0.000264871	0.000751149	-2.04654e-05	0.000484471	0.000761498	0.00092542	0.000265661	0.000802166	0.000407938	0.000123266	0.000569296	0.000846766
AKR1C3	0.0231285	0.000420518	0.000208112	8.56688e-05	0.000471654	0.000990574	0.00104864	9.40568e-05	0.00085856	-0.000150502	7.52468e-06	-0.000511453	-0.000593827	1.43914e-06	0.00195492	2.53778e-05	0.000854367	0	0	0	0	0.00100031	-5.83594e-05	-0.000392724	0.000189036	9.21752e-06	0.0001927	-0.000230703	-0.000241808	0.00100133	-1.78645e-05	0.00117501	0.000595319	0.000175974	0.000224381	0.00120283	0.00072783	0.000268755	0.00057643	0.000846007	0.00029971	0.000858288	0.00103117	0.00098023	0.000622592	-0.000102885	0.000576694	0.00075019	0.000546038
GLTPD2	0.023088	0.000419782	0.000456872	0	0.00130581	0	0.000217843	0.000925916	0.000166269	1.43995e-05	0	0.000453527	0.000581001	0.000245211	0	0	0	0	0	0	0	-2.75999e-05	-8.12303e-05	0.000325373	0.000655091	0.000402114	0.001514	0.000862608	0.000820025	0	0	-0.000205366	0.00074925	0.00225819	6.15682e-05	0.000102827	0.00167525	0.000412031	0.000855582	-0.000136251	0.000708365	0.000464357	0.000477068	0.000276955	0.000738045	-0.000118391	0.000716269	0.000264992	0.00183747
SKP1	0.0229261	0.000416838	-0.000227835	-3.90742e-05	-1.51476e-05	0.000148055	0.00225566	0.000308083	0.00159415	0.000659748	1.40681e-05	-0.000368696	-0.000494588	3.70926e-05	-3.07616e-05	7.81399e-05	0.000794531	0.000456783	0.000301246	0.000476749	0.000195773	0.00153759	0.000360692	-0.000429045	0.000128604	-0.000365187	0.000384274	0.000241338	-5.63607e-05	0.00105534	0.000945484	0.00106414	0.00113232	5.66235e-05	0.00113512	0.00119665	0.000150442	0.000264606	0.000556891	0.000967811	0.000525137	0.000818914	0.00102748	-2.22167e-05	0.000822116	0.000198995	0.000327237	-0.000648262	-0.000304722
ATP5F1A	0.0228312	0.000415113	0	0	0	0	0	0	0	0	0.000399052	0.000382185	0.000420444	5.65668e-05	0.000731999	0.000176981	0.00155699	0	0	0	0	0	0	0	0.000603408	0.00128502	0.000858339	0.000955514	0.000376008	0.000284679	-3.43302e-05	0.000362323	0.000333195	0.000769605	0.000981612	0.000536356	0.0013558	4.6842e-05	0.00100036	0.000235904	0.000516535	0.000316738	0.00133948	0.000380443	0.000685429	0.000481012	0.000494592	4.49526e-05	0.000709478
MRPL12	0.0228149	0.000414816	0.000779656	0.00115606	0.000496495	-3.1464e-05	0.000670494	0.000553839	0.000381797	-1.11921e-05	0	0.000121557	0.00024728	0.000128048	-8.15207e-05	0.000141552	-7.1202e-05	0	0	0	0	0	0	0	0.00018212	0.000805751	0.000616839	0.000689355	0.000472905	0.000472174	-9.13114e-05	0.00018457	0.000632766	0.000132471	0.00111958	0.000951653	0.000736981	0.000257683	0.000940642	0.000592313	0.000503339	0.000715384	0.000857877	0.000536287	0.000517907	0.000739599	0.000517646	0.00104622	0.000878764
SLC25A6	0.0227367	0.000413394	-6.21585e-05	0.000393845	0.000267899	0.00130526	0.00179555	-0.000850895	-9.50066e-05	0.00108407	0.000719068	-0.000282112	-0.000503818	-0.000113884	0.000178597	0.000219542	0.000841838	0	0	0	0	-0.000577874	0.000755578	0.000428161	0.000113443	0.000793393	-0.000283151	-0.00049101	-0.000617718	0.00163943	0.000200415	0.000432531	0.00109716	-0.000539316	0.000802034	0.00165648	7.48843e-05	0.000428135	0.00100066	0.000257175	0.00039524	0.000824901	0.00182737	0.000824111	-0.000281089	0.000679165	-7.12575e-06	0.00279107	-0.000690525
ACOT13	0.0226662	0.000412113	0.000534609	-0.000200275	0.000697204	-3.79289e-05	0.000221453	0.00090151	0.000875521	3.74474e-05	0.000154918	0.000112622	0.000433729	3.47317e-05	0.000246975	0.000120986	-7.82896e-05	0.000154625	0.00050167	0.000878977	0.000147394	0.000452178	0.000195084	-0.000225431	4.92878e-06	8.44006e-05	0.000549025	0.000782437	0.000212379	0.00028123	0.000653175	8.1732e-05	0.00052076	0.00053349	0.00045572	0.000273056	0.00116516	0.000148871	0.000685245	0.000820416	2.92674e-05	0.000732309	0.00164122	0.000584308	0.000713699	0.000266426	0.00032004	0.000728082	0.000897508
LMAN2	0.0226299	0.000411453	-0.000117221	0.000253852	0.000962132	-1.09575e-05	0.00180332	0.000835764	0.00106954	0.000277716	-0.000254336	0.00053868	0.000574064	0.000351677	-0.000478416	-2.80967e-05	0.000977213	-0.000202987	-9.61118e-05	0.000559958	-7.11721e-05	9.82104e-05	-0.000339528	-6.8806e-05	9.62584e-05	0.000153581	0.000705929	0.000324716	0.000198252	0.000537962	-0.000104589	-0.000757945	-0.000224859	0.000459544	0.000654239	0.000968182	0.0012127	0.000202537	0.00138928	0.000214815	0.000396853	0.000219565	-0.000344511	0.000515958	0.00130964	0.000823341	0.000736963	8.06234e-05	0.00104986
TCN2	0.0225916	0.000410756	-0.000765213	0.000575326	0.000637348	-0.000104543	0.0018287	0.000747131	0.00151876	9.89907e-05	0	0.000827062	0.000310407	0.0003315	-0.000322396	0.000219265	-0.000140501	0	0	0	0	0.000289171	-0.000249978	-4.9602e-05	0.000393305	-0.000185234	0.000601812	0.000552944	0.000321846	0.000370059	-0.000568033	-0.00148283	0.000646263	0.00135866	0.000150097	0.000782648	0.00140673	9.66333e-05	0.00106048	-0.000544379	0.000692506	-2.45342e-06	-0.000592412	0.000617342	0.00117974	0.000766218	0.00066898	0.000176709	0.00175928
C11orf54	0.0225878	0.000410688	0.000554648	0.000426163	0.00128075	-0.000255384	0.00026978	0.000854686	0.00124903	-0.00066715	0.000100152	0.000635448	0.000137916	6.05783e-05	-0.000402449	-0.00010677	-0.000338595	0	0	0	0	0.00199202	-0.000131349	-0.000263826	0.000676961	0.00111339	0.00112933	0.00175296	0.000742417	-2.67601e-05	-0.000927071	-0.000966844	0.00148765	0.00163657	0.000285737	-0.000378125	0.00169304	-0.000250125	0.000204952	-1.47176e-05	1.99526e-05	0.000244613	0.000938618	0.00034604	0.0013468	-0.000472085	0.000616108	-0.00113446	0.00213438
TIMM8B	0.0225508	0.000410014	0.000790087	0.00139875	0.000612555	-0.000230126	0.000161882	0.000582432	9.5295e-05	0.00043494	0.000530054	0.000213564	0.00033478	0.000125771	0.00014094	0.000117267	0.000283131	0	0	0	0	0.00173675	-8.13543e-05	-0.000132208	0.000370974	0.000567363	0.000840001	0.000414397	0.000195858	0.000190714	0.000245394	0.000376568	0.000254772	0.000207377	0.0010018	0.000832586	0.00070241	0.000235368	0.000698635	0.000146387	0.00037797	0.000736143	0.00130919	0.000468753	0.000652372	7.96612e-05	0.000321563	-0.000112274	0.00106779
[truncated: 1,441 more rows]
[truncated: 8 more columns]

## Sheet: Table S8b
Table S8b List of gene loadings within each gene expression programs that involved in meta-program 2.
Gene	Sum of gene loadings	Average gene loading	Gene expression programs included in malignant meta-program 2
[truncated: 2,373 more rows]
[truncated: 1 more columns]

[truncated: 6 more sheets: Table S8c, Table S8d, Table S8e, Table S8f, Table S9, Table S10]
